# Supplementary material for: Biogeography of terrestrial vertebrates and its conservation implications in a transitional region in western Mexico
Source: PLoS One. 2022 Aug 5;17(8):e0267589. doi: 10.1371/journal.pone.0267589 (PMC9355201; doi:10.1371/journal.pone.0267589)
Supplement: S2 File — (XLSX) [file pone.0267589.s004.xlsx]

## Sheet: Vertebrates
SI 2. Species checklist and status conservation. Biogeography of terrestrial vertebrates and its conservation implications in a transitional region in western Mexico
Andrés García, José F. González-Maya & Gerardo Ceballos
Colima species checklist. Distribution C= Continental, I = Insular; Seasonality R = Resident, MI = Winter visitor, MV = Summer Visitor, T = Transitory; Status, EN =endemic to Mexico, Ne = No endemic
EC = Endemic to Colima State; CITES = Cites appendices; NOM059 (mexican red list), SC = without category, A = Threatened, Pr = Special Protection, P = Endangered, Ex = Extinct;
IUCN, DD = Data Defficient, EN = Endangered, EW= Extinct in the Wild,LC = Least Concern, NT = Near Threatened, VU = Vulnerable
Class	Order	Family	Scientific name	Authority	Distribution	Seasonality	Status	EC	CITES	NOM-059	IUCN
Amphibia	Anura	Bufonidae	Anaxyrus compactilis	(Wiegmann, 1833)	C	R	En			SC	LC
Amphibia	Anura	Bufonidae	Incilius marmoreus	(Wiegmann, 1833)	C	R	En			SC	LC
Amphibia	Anura	Bufonidae	Incilius mazatlanensis	(Taylor, 1940)	C	R	En			SC	LC
Amphibia	Anura	Bufonidae	Incilius occidentalis	(Camerano, 1879)	C	R	En			SC	LC
Amphibia	Anura	Bufonidae	Rhinella horribilis	(Linnaeus, 1758)	C	R	Ne			SC	LC
Amphibia	Anura	Craugastoridae	Craugastor augusti	(Dugès, 1879)	C	R	Ne			SC	LC
Amphibia	Anura	Craugastoridae	Craugastor occidentalis	(Taylor, 1941)	C	R	En			SC	EN
Amphibia	Anura	Craugastoridae	Craugastor vocalis	(Taylor, 1940)	C	R	En			SC	LC
Amphibia	Anura	Eleutherodactylidae	Eleutherodactylus angustidigitorum	(Taylor, 1940)	C	R	En			SC	VU
Amphibia	Anura	Eleutherodactylidae	Eleutherodactylus colimtol	Reyes-Velasco et al., 2015	C	R	En	EC		SC	DD
Amphibia	Anura	Eleutherodactylidae	Eleutherodactylus grunwaldi	Reyes-Velasco et al., 2015	C	R	En	EC		SC	DD
Amphibia	Anura	Eleutherodactylidae	Eleutherodactylus manantlanensis	Grünwald et al, 2018	C	R	En	EC		SC	DD
Amphibia	Anura	Eleutherodactylidae	Eleutherodactylus modestus	(Taylor, 1942)	C	R	En			SC	VU
Amphibia	Anura	Eleutherodactylidae	Eleutherodactylus nitidus	(Peters, 1870)	C	R	En			SC	LC
Amphibia	Anura	Eleutherodactylidae	Eleutherodactylus rufescens	(Duellman & Dixon, 1959)	C	R	En			Pr	EN
Amphibia	Anura	Hylidae	Agalychnis dacnicolor	(Cope, 1864)	C	R	En			SC	LC
Amphibia	Anura	Hylidae	Dendropsophus sartori	(H. M. Smith, 1951)	C	R	En			A	LC
Amphibia	Anura	Hylidae	Dryophytes arenicolor	Cope, 1866	C	R	Ne			SC	LC
Amphibia	Anura	Hylidae	Dryophytes eximius	Baird, 1854	C	R	En			SC	LC
Amphibia	Anura	Hylidae	Exerodonta smaragdina	(Taylor, 1940)	C	R	En			Pr	LC
Amphibia	Anura	Hylidae	Exerodonta sumichasti	Brocchi, 1879	C	R	En			SC	LC
Amphibia	Anura	Hylidae	Smilisca baudinii	(Duméril & Bibron, 1841)	C	R	Ne			SC	LC
Amphibia	Anura	Hylidae	Smilisca fodiens	(Boulenger, 1882)	C	R	Ne			SC	LC
Amphibia	Anura	Hylidae	Tlalocohyla smithii	(Boulenger, 1902)	C	R	En			SC	LC
Amphibia	Anura	Hylidae	Trachycephalus vermiculatus	(Linnaeus, 1758)	C	R	Ne			SC	LC
Amphibia	Anura	Hylidae	Tripion spatulatus	(Günther, 1882)	C	R	En			SC	LC
Amphibia	Anura	Leptodactylidae	Leptodactylus fragilis	(Brocchi, 1877)	C	R	Ne			SC	LC
Amphibia	Anura	Leptodactylidae	Leptodactylus melanonotus	(Hallowell, 1861)	C	R	Ne			SC	LC
Amphibia	Anura	Microhylidae	Hypopachus ustus	(Cope, 1866)	C	R	Ne			Pr	LC
Amphibia	Anura	Microhylidae	Hypopachus variolosus	(Cope, 1866)	C	R	Ne			SC	LC
Amphibia	Anura	Pelobatidae	Spea multipicata	(Cope, 1863)	C	R	Ne			SC	LC
Amphibia	Anura	Ranidae	Lithobates berlandieri	Baird, 1859	C	R	Ne			Pr	LC
Amphibia	Anura	Ranidae	Lithobates catesbiana	Shaw, 1802	C	R	Ne			SC	LC
Amphibia	Anura	Ranidae	Lithobates forreri	(Boulenger, 1883)	C	R	Ne			SC	LC
Amphibia	Anura	Ranidae	Lithobates megapoda	(Taylor, 1942)	C	R	En			Pr	VU
Amphibia	Anura	Ranidae	Lithobates neovolcanica	Hillis, & Frost, 1985	C	R	En			A	NT
Amphibia	Anura	Ranidae	Lithobates psilonota	(Webb, 2001)	C	R	En			SC	LC
Amphibia	Anura	Ranidae	Lithobates pustulosa	(Boulenger, 1883)	C	R	En			Pr	LC
Amphibia	Anura	Ranidae	Lithobates zweifeli	(Hillis, J. S. Frost & Webb, 1984)	C	R	En			SC	LC
Amphibia	Caudata	Ambystomatidae	Ambystoma velasci	(Dugès, 1888)	C	R	En			Pr	LC
Amphibia	Caudata	Plethodontidae	Isthmura bellii	(Gray, 1850)	C	R	En			A	VU
Amphibia	Gymnophiona	Caeciliaidae	Dermophis oaxacae	(Mertens, 1930)	C	R	En			Pr	DD
Aves	Accipitriformes	Accipitridae	Accipiter cooperii	(Bonaparte, 1828)	I,C	MI, R	Ne		II	Pr	LC
Aves	Accipitriformes	Accipitridae	Accipiter gentilis	(Linnaeus, 1758)	C	R	Ne		II	A	LC
Aves	Accipitriformes	Accipitridae	Accipiter striatus	Vieillot, 1808	I,C	MI, R	Ne		II	Pr	LC
Aves	Accipitriformes	Accipitridae	Buteo plagidus	Latham, 1790	C	R	Ne			SC	LC
Aves	Accipitriformes	Accipitridae	Busarellus nigricollis	(Latham, 1790)	C	R	Ne		II	Pr	LC
Aves	Accipitriformes	Accipitridae	Buteo albicaudatus	Vieillot, 1816	C	MI	Ne			SC	LC
Aves	Accipitriformes	Accipitridae	Buteo albonotatus	Kaup, 1847	C	R	Ne		II	Pr	LC
Aves	Accipitriformes	Accipitridae	Buteo brachyurus	Vieillot, 1816	C	MI,MV,R	Ne		II	SC	LC
Aves	Accipitriformes	Accipitridae	Buteo jamaicensis	(Gmelin, 1788)	I,C	R,MI	Ne	EC, socorrensis	II	SC	LC
Aves	Accipitriformes	Accipitridae	Buteo magnirostris	(Gmelin, 1788)	C	R	Ne		II	SC	LC
Aves	Accipitriformes	Accipitridae	Buteo platypterus	(Vieillot, 1823)	C	T,MI	Ne		II	Pr	LC
Aves	Accipitriformes	Accipitridae	Buteo swainsoni	Bonaparte, 1838	C	T,MV	Ne		II	Pr	LC
Aves	Accipitriformes	Accipitridae	Buteogallus anthracinus	(Deppe, 1830)	C	R,MV	Ne		II	Pr	LC
Aves	Accipitriformes	Accipitridae	Buteogallus solitarius	(Tschudi, 1844)	C	R	Ne		II	P	NT
Aves	Accipitriformes	Accipitridae	Buteogallus urubitinga	(Gmelin, 1788)	C	R	Ne		II	Pr	LC
Aves	Accipitriformes	Accipitridae	Chondrohierax uncinatus	(Temminck, 1822)	C	MI, R	Ne		II	Pr	LC
Aves	Accipitriformes	Accipitridae	Circus cyaneus	(Linnaeus, 1766)	I,C	R	Ne		II	SC	LC
Aves	Accipitriformes	Accipitridae	Circus hudsonius	(Linnaeus, 1766)	C	MI,R	Ne			SC	LC
Aves	Accipitriformes	Accipitridae	Elanus leucurus	(Desfontaines, 1789)	I,C	R	Ne		II	SC	LC
Aves	Accipitriformes	Accipitridae	Geranospiza caerulescens	(Vieillot, 1817)	C	R	Ne		II	A	LC
Aves	Accipitriformes	Accipitridae	Harpagus bidentatus	(Latham, 1790)	C	R	Ne			Pr	LC
Aves	Accipitriformes	Accipitridae	Parabuteo unicinctus	(Temminck, 1824)	C	R	Ne		II	Pr	LC
Aves	Accipitriformes	Accipitridae	Spizaetus ornatus	(Daudin, 1800)	C	R	Ne			P	NT
Aves	Accipitriformes	Cathartidae	Cathartes aura	(Linnaeus, 1758)	C	R	Ne			SC	LC
Aves	Accipitriformes	Cathartidae	Coragyps atratus	(Bechstein, 1793)	C	R	Ne			SC	LC
Aves	Accipitriformes	Pandionidae	Pandion haliaetus	(Linnaeus, 1758)	I,C	MI,R	Ne		II	SC	LC
Aves	Anseriformes	Anatidae	Aix sponsa	(Linnaeus, 1758)	C	MI	Ne			SC	LC
Aves	Anseriformes	Anatidae	Anas acuta	Linnaeus, 1758	C	MI	Ne			SC	LC
Aves	Anseriformes	Anatidae	Anas platyrhynchos	Linnaeus, 1758	C	MI	Ne			SC	LC
Aves	Anseriformes	Anatidae	Anser albifrons	(Scopoli, 1769)	C	MI	Ne			SC	LC
Aves	Anseriformes	Anatidae	Anser caerulescens	(Linnaeus, 1758)	C	R,MI	Ne			SC	LC
Aves	Anseriformes	Anatidae	Aythya affinis	(Eyton, 1838)	C	MI	Ne			SC	LC
Aves	Anseriformes	Anatidae	Aythya americana	(Eyton, 1838)	C	MI, R	Ne			SC	LC
Aves	Anseriformes	Anatidae	Aythya collaris	(Donovan, 1809)	C	MI	Ne			SC	LC
Aves	Anseriformes	Anatidae	Aythya valisineria	(Wilson, 1814)	C	MI	Ne			SC	LC
Aves	Anseriformes	Anatidae	Bucephala albeola	(Linnaeus, 1758)	C	MI	Ne			SC	LC
Aves	Anseriformes	Anatidae	Cairina moschata	(Linnaeus, 1758)	C	R	Ne		III	P	LC
Aves	Anseriformes	Anatidae	Dendrocygna autumnalis	(Linnaeus, 1758)	C	R	Ne		III	SC	LC
Aves	Anseriformes	Anatidae	Dendrocygna bicolor	(Vieillot, 1816)	C	R	Ne		III	SC	LC
Aves	Anseriformes	Anatidae	Mareca americana	Gmelin, 1789	C	R	Ne			SC	LC
Aves	Anseriformes	Anatidae	Mareca penelope	Linnaeus, 1758	C	R	Ne			SC	LC
Aves	Anseriformes	Anatidae	Mareca strepera	Linnaeus, 1758	C	R	Ne			SC	LC
Aves	Anseriformes	Anatidae	Nomonyx dominicus	(Linnaeus, 1766)	C	R	Ne			A	LC
Aves	Anseriformes	Anatidae	Oxyura jamaicensis	(Gmelin, 1789)	C	MI, R	Ne			SC	LC
Aves	Anseriformes	Anatidae	Spatula clypeata	Linnaeus, 1758	C	MI	Ne			SC	LC
Aves	Anseriformes	Anatidae	Spatula crecca	Linnaeus, 1758	C	MI	Ne			SC	LC
Aves	Anseriformes	Anatidae	Spatula cyanoptera	Vieillot, 1816	C	MI, R	Ne			SC	LC
Aves	Anseriformes	Anatidae	Spatula discors	Linnaeus, 1766	I,C	Mi	Ne			SC	LC
Aves	Apodiformes	Apodidae	Aeronautes saxatalis	(Woodhouse, 1853)	C	R	Ne			SC	LC
Aves	Apodiformes	Apodidae	Chaetura vauxi	(Townsend, 1839)	C	R, T	Ne			SC	LC
Aves	Apodiformes	Apodidae	Cypseloides niger	(Gmelin, 1789)	C	MV, T	Ne			SC	LC
Aves	Apodiformes	Apodidae	Cypseloides storeri	Navarro et al., 1992	C	R	En			Pr	DD
Aves	Apodiformes	Apodidae	Panyptila sanctihieronymi	Salvin, 1863	C	R	Ne			Pr	LC
Aves	Apodiformes	Apodidae	Streptoprocne rutila	(Vieillot, 1817)	C	R	Ne			SC	LC
Aves	Apodiformes	Apodidae	Streptoprocne semicollaris	(De Saussure, 1859)	C	R	En			Pr	LC
Aves	Apodiformes	Apodidae	Streptoprocne zonaris	(Shaw, 1796)	C	R	Ne			SC	LC
Aves	Apodiformes	Trochilidae	Amazilia beryllina	(Lichtenstein, 1830)	C	R	Ne		II	SC	LC
Aves	Apodiformes	Trochilidae	Amazilia rutila	(De Lattre, 1842)	C	R	Ne		II	SC	LC
Aves	Apodiformes	Trochilidae	Amazilia violiceps	(Gould, 1859)	C	R	Se		II	SC	LC
Aves	Apodiformes	Trochilidae	Archilochus alexandri	(Bourcier & Mulsant, 1846)	C	MV, MI	Se		II	SC	LC
Aves	Apodiformes	Trochilidae	Archilochus colubris	(Linnaeus, 1758)	C	Mi, T	Ne		II	SC	LC
Aves	Apodiformes	Trochilidae	Atthis (Selasphorus) heloisa	(Lesson & De Lattre, 1839)	C	R	Ne			SC	LC
Aves	Apodiformes	Trochilidae	Calothorax lucifer	(Swainson, 1827)	C	MV, MI, R	Se		II	SC	LC
Aves	Apodiformes	Trochilidae	Chlorostilbon auriceps	(Gould, 1852)	C	R	En		II	SC	LC
Aves	Apodiformes	Trochilidae	Colibri thalassinus	(Swainson, 1827)	C	R	Ne		II	SC	LC
Aves	Apodiformes	Trochilidae	Cynanthus latirostris	Swainson, 1827	C	R	Se		II	SC	LC
Aves	Apodiformes	Trochilidae	Eugenes fulgens	(Swainson, 1827)	C	R	Ne		II	SC	LC
Aves	Apodiformes	Trochilidae	Heliomaster constantii	(De Lattre, 1843)	C	R	Ne		II	SC	LC
Aves	Apodiformes	Trochilidae	Hylocharis leucotis	(Vieillot, 1818)	C	R	Ne		II	SC	LC
Aves	Apodiformes	Trochilidae	Lampornis amethystinus	Swainson, 1827	C	R	Ne		II	SC	LC
Aves	Apodiformes	Trochilidae	Lampornis clemenciae	(Lesson, 1829)	C	R	Se		II	SC	LC
Aves	Apodiformes	Trochilidae	Phaethornis longirostris	(De Lattre, 1843)	C	R	Ne		II	SC	LC
Aves	Apodiformes	Trochilidae	Selasphorus calliope	(Gould, 1847)	C	MI,MV	Ne			SC	LC
Aves	Apodiformes	Trochilidae	Selasphorus platycercus	(Swainson, 1827)	C	R	Se		II	SC	LC
Aves	Apodiformes	Trochilidae	Selasphorus rufus	(Gmelin, 1788)	C	MI	Ne		II	SC	LC
Aves	Apodiformes	Trochilidae	Selasphorus sasin	(Lesson, 1829)	C	MI,MV	Se		II	SC	LC
Aves	Apodiformes	Trochilidae	Stellula calliope	(Gould, 1847)	C	R	Se		II	SC	LC
Aves	Apodiformes	Trochilidae	Thalurania ridgwayi	Nelson, 1900	C	R	En		II	A	VU
Aves	Apodiformes	Trochilidae	Tilmatura dupontii	(Lesson, 1832)	C	R	Ne		II	A	LC
Aves	Caprimulgiformes	Caprimulgidae	Antrostomus ridgwayi	Nelson, 1897	C	R, MV	Ne			SC	LC
Aves	Caprimulgiformes	Caprimulgidae	Antrostomus arizonae	Brewster, 1881	C	R, MV	Ne			SC	LC
Aves	Caprimulgiformes	Caprimulgidae	Caprimulgus vociferus	(Wilson, 1812)	C	R	Ne			SC	LC
Aves	Caprimulgiformes	Caprimulgidae	Chordeiles acutipennis	(Hermann, 1783)	C	MV, MI, R	Ne			SC	LC
Aves	Caprimulgiformes	Caprimulgidae	Chordeiles minor	(Forster, 1771)	C	MV, T	Ne			SC	LC
Aves	Caprimulgiformes	Caprimulgidae	Nyctidromus albicollis	(Gmelin, 1789)	C	R	Ne			SC	LC
Aves	Caprimulgiformes	Caprimulgidae	Nyctiphrynus mcleodii	(Brewster, 1888)	C	R	En			Pr	LC
Aves	Caprimulgiformes	Nyctibiidae	Nyctibius jamaicensis	(Gmelin, 1789)	C	R	Ne			SC	LC
Aves	Caprimulgiformes	Trochilidae	Phaethornis mexicanus	Hartert, 1897	C	R	En			SC	LC
Aves	Charadriiformes	Charadriidae	Charadrius collaris	Vieillot, 1818	C	R	Ne			SC	LC
Aves	Charadriiformes	Charadriidae	Charadrius nivosus	(Cassin, 1858)	C	MI,MV,R	Ne			A	NT
Aves	Charadriiformes	Charadriidae	Charadrius semipalmatus	Bonaparte, 1825	I,C	MI	Ne			SC	LC
Aves	Charadriiformes	Charadriidae	Charadrius vociferus	Linnaeus, 1758	I,C	R, MI	Ne			SC	LC
Aves	Charadriiformes	Charadriidae	Charadrius wilsonia	Ord, 1814	C	R, MI	Ne			SC	LC
Aves	Charadriiformes	Charadriidae	Pluvialis dominica	(Müller, 1776)	I,C	MI	Ne			SC	LC
Aves	Charadriiformes	Charadriidae	Pluvialis squatarola	(Linnaeus, 1758)	I,C	MI	Ne			SC	LC
Aves	Charadriiformes	Haematopodidae	Haematopus palliatus	Temminck, 1820	C	R, MI	Ne			SC	LC
Aves	Charadriiformes	Jacanidae	Jacana spinosa	(Linnaeus, 1758)	C	R	Ne			SC	LC
Aves	Charadriiformes	Laridae	Anous stolidus	(Linnaeus, 1758)	I,C	R	Ne			SC	LC
Aves	Charadriiformes	Laridae	Chlidonias niger	(Linnaeus, 1758)	C	T, MI	Ne			SC	LC
Aves	Charadriiformes	Laridae	Gelochelidon nilotica	(Gmelin, 1789)	C	R, MI	Ne			SC	LC
Aves	Charadriiformes	Laridae	Gygis alba	(Sparrman, 1786)	M	R	Ne			SC	LC
Aves	Charadriiformes	Laridae	Hydroprogne (Sterna) caspia	(Pallas, 1770)	C	MI, R	Ne			SC	LC
Aves	Charadriiformes	Laridae	Larus argentatus	Pontoppidan, 1763	I,C	MI	Ne			SC	LC
Aves	Charadriiformes	Laridae	Larus californicus	Lawrence, 1854	I,C	MI	Ne			SC	LC
Aves	Charadriiformes	Laridae	Larus delawarensis	Ord, 1815	I,C	MI	Ne			SC	LC
Aves	Charadriiformes	Laridae	Larus glaucescens	Naumann, 1840	M	R	Ne			SC	LC
Aves	Charadriiformes	Laridae	Larus heermanni	Cassin, 1852	I,C	R	Se			Pr	NT
Aves	Charadriiformes	Laridae	Larus occidentalis	Audubon, 1839	M	R	Ne			SC	LC
Aves	Charadriiformes	Laridae	Larus philadelphia	(Ord, 1815)	I	R	Ne			SC	LC
Aves	Charadriiformes	Laridae	Larus smithsonianus	Coues, 1862	I,C	R	Ne			SC	LC
Aves	Charadriiformes	Laridae	Leucophaeus atricilla	(Linnaeus, 1758)	I,C	MI, R	Ne			SC	LC
Aves	Charadriiformes	Laridae	Leucophaeus pipixcan	(Wagler, 1831)	I,C	T	Ne			SC	LC
Aves	Charadriiformes	Laridae	Onychoprion anaethetus	(Scopoli, 1786)	M	R	Ne			SC	LC
Aves	Charadriiformes	Laridae	Onychoprion fuscatus	(Linnaeus, 1766)	I,C	R,MI,O	Ne			SC	LC
Aves	Charadriiformes	Laridae	Rynchops niger	Linnaeus, 1758	C	MI,R	Ne			SC	LC
Aves	Charadriiformes	Laridae	Sterna forsteri	Nuttall, 1834	C	MI,R	Ne			SC	LC
Aves	Charadriiformes	Laridae	Sterna hirundo	Linnaeus, 1758	C	MI,T	Ne			SC	LC
Aves	Charadriiformes	Laridae	Sterna paradisaea	Pontoppidan, 1763	I,C	T	Ne			SC	LC
Aves	Charadriiformes	Laridae	Sternula antillarum	(Lesson, 1847)	C	R,MV	Ne			Pr	LC
Aves	Charadriiformes	Laridae	Thalasseus elegans	Gambel, 1849	C	R	Se			Pr	NT
Aves	Charadriiformes	Laridae	Thalasseus maxima	(Boddaert, 1783)	C	R	Ne			SC	LC
Aves	Charadriiformes	Laridae	Thalasseus sandvicensis	(Latham, 1787)	C	MI,R	Ne			SC	LC
Aves	Charadriiformes	Laridae	Xema sabini	(Sabine, 1819)	I,C	T	Ne			SC	LC
Aves	Charadriiformes	Recurvirostridae	Himantopus mexicanus	(Müller, 1776)	I,C	R, MI	Ne			SC	LC
Aves	Charadriiformes	Recurvirostridae	Recurvirostra americana	Gmelin, 1789	C	MI,R	Ne			SC	LC
Aves	Charadriiformes	Scolopacidae	Actitis macularius	(Linnaeus, 1766)	C	MI	Ne			SC	LC
Aves	Charadriiformes	Scolopacidae	Aphriza virgata	(Gmelin, 1789)	I,C	R	Ne			SC	LC
Aves	Charadriiformes	Scolopacidae	Arenaria interpres	(Linnaeus, 1758)	I,C	MI	Ne			SC	LC
Aves	Charadriiformes	Scolopacidae	Bartramia longicauda	(Bechstein, 1812)	C	T	Ne			SC	LC
Aves	Charadriiformes	Scolopacidae	Calidris alba	(Pallas, 1764)	I,C	MI	Ne			SC	LC
Aves	Charadriiformes	Scolopacidae	Calidris canutus	(Linnaeus, 1758)	I,C	MI	Ne			SC	NT
Aves	Charadriiformes	Scolopacidae	Calidris himantopus	(Bonaparte, 1826)	C	MI, T	Ne			SC	LC
Aves	Charadriiformes	Scolopacidae	Calidris mauri	(Cabanis, 1857)	I,C	r	Ne			SC	LC
Aves	Charadriiformes	Scolopacidae	Calidris melanotos	(Vieillot, 1819)	C	T, MI	Ne			SC	LC
Aves	Charadriiformes	Scolopacidae	Calidris minutilla	(Vieillot, 1819)	I,C	MI	Ne			SC	LC
Aves	Charadriiformes	Scolopacidae	Calidris virgata	Gmelin, 1789	C	MI	Ne			SC	LC
Aves	Charadriiformes	Scolopacidae	Gallinago delicata	(Ord, 1825)	C	MI	Ne			SC	LC
Aves	Charadriiformes	Scolopacidae	Limnodromus griseus	(Gmelin, 1789)	C	MI	Ne			SC	LC
Aves	Charadriiformes	Scolopacidae	Limnodromus scolopaceus	(Say, 1822)	I,C	MI	Ne			SC	LC
Aves	Charadriiformes	Scolopacidae	Limosa fedoa	(Linnaeus, 1758)	C	MI	Ne			SC	LC
Aves	Charadriiformes	Scolopacidae	Numenius americanus	Bechstein, 1812	C	MI	Ne			SC	LC
Aves	Charadriiformes	Scolopacidae	Numenius phaeopus	(Linnaeus, 1758)	I,C	MI	Ne			SC	LC
Aves	Charadriiformes	Scolopacidae	Phalaropus fulicarius	(Linnaeus, 1758)	I,C	MI	Ne			SC	LC
Aves	Charadriiformes	Scolopacidae	Phalaropus lobatus	(Linnaeus, 1758)	I,C	MI	Ne			SC	LC
Aves	Charadriiformes	Scolopacidae	Phalaropus tricolor	(Vieillot, 1819)	C	T,MI	Ne			SC	LC
Aves	Charadriiformes	Scolopacidae	Steganopus tricolor	(Vieillot, 1819)	C	R	Ne			SC	LC
Aves	Charadriiformes	Scolopacidae	Tringa flavipes	(Gmelin, 1789)	I,C	MI	Ne			SC	LC
Aves	Charadriiformes	Scolopacidae	Tringa incana	(Gmelin, 1789)	I,C	MI	Ne			SC	LC
Aves	Charadriiformes	Scolopacidae	Tringa melanoleuca	(Gmelin, 1789)	C	MI	Ne			SC	LC
Aves	Charadriiformes	Scolopacidae	Tringa semipalmata	(Gmelin, 1789)	C	MI	Ne			SC	LC
Aves	Charadriiformes	Scolopacidae	Tringa solitaria	Wilson, 1813	C	MI	Ne			SC	LC
Aves	Charadriiformes	Stercorariidae	Stercorarius longicaudus	Vieillot, 1819	C	T,O	Ne			SC	LC
Aves	Charadriiformes	Stercorariidae	Stercorarius maccormicki	(Saunders, 1893)	C	T,MI,O	Ne			SC	LC
Aves	Charadriiformes	Stercorariidae	Stercorarius parasiticus	(Linnaeus, 1758)	I,C	T,O	Ne			SC	LC
Aves	Charadriiformes	Stercorariidae	Stercorarius pomarinus	(Temminck, 1815)	I,C	T,MI,O	Ne			SC	LC
Aves	Ciconiiformes	Ciconiidae	Mycteria americana	Linnaeus, 1758	C	MI, R	Ne			Pr	LC
Aves	Columbiformes	Columbidae	Columba livia	Gmelin, 1789	I,C	R	Ex			SC	LC
Aves	Columbiformes	Columbidae	Columbina inca	(Lesson, 1847)	C	R	Ne			SC	LC
Aves	Columbiformes	Columbidae	Columbina passerina	(Linnaeus, 1758)	I,C	R	Ne	EC, socorrensis		SC	LC
Aves	Columbiformes	Columbidae	Columbina talpacoti	(Temminck, 1810)	C	R	Ne			SC	LC
Aves	Columbiformes	Columbidae	Geotrygon montana	(Linnaeus, 1758)	C	R	Ne			SC	LC
Aves	Columbiformes	Columbidae	Leptotila verreauxi	Bonaparte, 1855	C	R	Ne			SC	LC
Aves	Columbiformes	Columbidae	Patagioenas fasciata	(Say, 1822)	C	R,MI	Ne			SC	LC
Aves	Columbiformes	Columbidae	Patagioenas flavirostris	(Wagler, 1831)	C	R	Ne			SC	LC
Aves	Columbiformes	Columbidae	Zenaida asiatica	(Linnaeus, 1758)	I,C	R,MI	Ne			SC	LC
Aves	Columbiformes	Columbidae	Zenaida graysoni	(Lawrence, 1871)	I	R	En	EC		Ex	EW
Aves	Columbiformes	Columbidae	Zenaida macroura	(Linnaeus, 1758)	C	R,MI	Ne	EC, clarionensis		SC	LC
Aves	Coraciiformes	Alcedinidae	Chloroceryle amazona	(Latham, 1790)	C	R	Ne			SC	LC
Aves	Coraciiformes	Alcedinidae	Chloroceryle americana	(Gmelin, 1788)	C	R	Ne			SC	LC
Aves	Coraciiformes	Alcedinidae	Megaceryle alcyon	(Linnaeus, 1758)	I,C	R	Ne			SC	LC
Aves	Coraciiformes	Alcedinidae	Megaceryle torquata	Stotz et al. (1996)	C	R	Ne			SC	LC
Aves	Coraciiformes	Momotidae	Momotus mexicanus	Swainson, 1827	C	R	Ce			SC	LC
Aves	Cuculiformes	Cuculidae	Coccyzus americanus	(Linnaeus, 1758)	C	MV, T	Ne			SC	LC
Aves	Cuculiformes	Cuculidae	Coccyzus erythropthalmus	(Wilson, 1811)	C	T	Ne			SC	LC
Aves	Cuculiformes	Cuculidae	Coccyzus minor	(Gmelin, 1788)	C	R	Ne			SC	LC
Aves	Cuculiformes	Cuculidae	Crotophaga sulcirostris	Swainson, 1827	C	R	Ne			SC	LC
Aves	Cuculiformes	Cuculidae	Geococcyx velox	(Wagner, 1836)	C	R	Ne			SC	LC
Aves	Cuculiformes	Cuculidae	Morococcyx erythropygus	(Lesson, 1842)	C	R	Ne			SC	LC
Aves	Cuculiformes	Cuculidae	Piaya mexicana	(Linnaeus, 1766)	C	R	Ne			SC	LC
Aves	Falconiformes	Falconidae	Caracara cheriway	(Jacquin, 1784)	C	R	Ne		II	SC	LC
Aves	Falconiformes	Falconidae	Falco columbarius	Linnaeus, 1758	I,C	MI	Ne			SC	LC
Aves	Falconiformes	Falconidae	Falco peregrinus	Tunstall, 1771	I,C	R, MI	Ne		I	Pr	LC
Aves	Falconiformes	Falconidae	Falco rufigularis	Daudin, 1800	C	R	Ne		II	SC	LC
Aves	Falconiformes	Falconidae	Falco sparverius	Linnaeus, 1758	I,C	R, MI	Ne		II	SC	LC
Aves	Falconiformes	Falconidae	Herpetotheres cachinnans	(Linnaeus, 1758)	C	R	Ne		II	SC	LC
Aves	Falconiformes	Falconidae	Micrastur semitorquatus	(Vieillot, 1817)	C	R	Ne		II	Pr	LC
Aves	Galliformes	Cracidae	Ortalis poliocephala	(Wagler, 1830)	C	R	En			SC	LC
Aves	Galliformes	Cracidae	Penelope purpurascens	Wagler, 1830	C	R	Ne		III	A	LC
Aves	Galliformes	Odontophoridae	Cyrtonyx montezumae	(Vigors, 1830)	C	R	Ne			Pr	LC
Aves	Galliformes	Odontophoridae	Dactylortyx thoracicus	(Gambel, 1848)	C	R	Ne			Pr	LC
Aves	Galliformes	Odontophoridae	Dendrortyx macroura	(Jardine & Selby, 1828)	C	R	En			A	LC
Aves	Galliformes	Odontophoridae	Philortyx fasciatus	(Gould, 1843)	C	R	En			SC	LC
Aves	Galliformes	Phasianidae	Meleagris gallopavo	Linnaeus, 1758	C	R	Ne			SC	LC
Aves	Gaviiformes	Gaviidae	Gavia immer	(Brünnich, 1764)	C	MI	Ne			SC	LC
Aves	Gruiformes	Aramidae	Aramus guarauna	(Linnaeus, 1766)	C	R	Ne			A	LC
Aves	Gruiformes	Gruidae	Antigone canadensis	(Linnaeus, 1758)	C	MI	Ne			Pr	LC
Aves	Gruiformes	Rallidae	Aramides axillaris	Lawrence, 1863	C	R	Ne			A	LC
Aves	Gruiformes	Rallidae	Fulica americana	Gmelin, 1789	I,C	R, MI	Ne			SC	LC
Aves	Gruiformes	Rallidae	Gallinula chloropus	(Linnaeus, 1758)	C	R	Ne			SC	LC
Aves	Gruiformes	Rallidae	Gallinula galeata	(Lichtenstein, 1818)	C	R,MI	Ne			SC	LC
Aves	Gruiformes	Rallidae	Pardirallus maculatus	(Boddaert, 1783)	C	R	Ne			SC	LC
Aves	Gruiformes	Rallidae	Porphyrio martinica	(Linnaeus, 1766)	I,C	R,MI	Ne			SC	LC
Aves	Gruiformes	Rallidae	Porzana carolina	(Linnaeus, 1758)	C	MI, R	Ne			SC	LC
Aves	Gruiformes	Rallidae	Rallus tenuirostris	Ridgway, 1874	C	R	EN			P	NT
Aves	Passeriformes	Aegithalidae	Psaltriparus minimus	(Townsend, 1837)	C	R	Ne			SC	LC
Aves	Passeriformes	Bombycillidae	Bombycilla cedrorum	Vieillot, 1808	I,C	MI	Ne			SC	LC
Aves	Passeriformes	Cardinalidae	Amaurospiza relicta	(Griscom, 1934)	C	R	En			SC	LC
Aves	Passeriformes	Cardinalidae	Cardinalis cardinalis	(Linnaeus, 1758)	C	R	Ne			SC	LC
Aves	Passeriformes	Cardinalidae	Cyanocompsa parellina	(Bonaparte, 1850)	C	R	Ne			SC	LC
Aves	Passeriformes	Cardinalidae	Granatellus venustus	Bonaparte, 1850	C	R	En			SC	LC
Aves	Passeriformes	Cardinalidae	Habia rubica	(Vieillot, 1817)	C	R	Ne			SC	LC
Aves	Passeriformes	Cardinalidae	Passerina amoena	(Say, 1822)	C	MI, MV	Se			SC	LC
Aves	Passeriformes	Cardinalidae	Passerina caerulea	(Linnaeus, 1758)	C	MI, R,MV	Ne			SC	LC
Aves	Passeriformes	Cardinalidae	Passerina ciris	(Linnaeus, 1758)	C	MI, MV	Ne			Pr	NT
Aves	Passeriformes	Cardinalidae	Passerina cyanea	(Linnaeus, 1766)	C	MI	Ne			SC	LC
Aves	Passeriformes	Cardinalidae	Passerina leclancherii	Lafresnaye, 1840	C	R	En			SC	LC
Aves	Passeriformes	Cardinalidae	Passerina versicolor	(Bonaparte, 1838)	C	R,MV	Ne			SC	LC
Aves	Passeriformes	Cardinalidae	Pheucticus chrysopeplus	(Vigors, 1832)	C	R	Ce			SC	LC
Aves	Passeriformes	Cardinalidae	Pheucticus ludovicianus	(Linnaeus, 1766)	I,C	MI, T	Ne			SC	LC
Aves	Passeriformes	Cardinalidae	Pheucticus melanocephalus	(Swainson, 1827)	C	R, MI, MV	Se			SC	LC
Aves	Passeriformes	Cardinalidae	Piranga bidentata	Swainson, 1827	C	R	Ne			SC	LC
Aves	Passeriformes	Cardinalidae	Piranga erythrocephala	(Swainson, 1827)	C	R	En			SC	LC
Aves	Passeriformes	Cardinalidae	Piranga flava	(Vieillot, 1822)	C	R	Ne			SC	LC
Aves	Passeriformes	Cardinalidae	Piranga hepatica	Swainson, 1827	C	R	Ne			SC	LC
Aves	Passeriformes	Cardinalidae	Piranga ludoviciana	(Wilson, 1811)	C	MI	Ne			SC	LC
Aves	Passeriformes	Cardinalidae	Piranga rubra	(Linnaeus, 1758)	I,C	MI, MV	Ne			SC	LC
Aves	Passeriformes	Cardinalidae	Spiza americana	(Gmelin, 1789)	C	T,MI	Ne			SC	LC
Aves	Passeriformes	Certhiidae	Certhia americana	Bonaparte, 1838	C	R, MI	Ne			SC	LC
Aves	Passeriformes	Corvidae	Aphelocoma ultramarina	(Bonaparte, 1825)	C	R	En			SC	LC
Aves	Passeriformes	Corvidae	Calocitta colliei	(Vigors, 1829)	C	R	En			SC	LC
Aves	Passeriformes	Corvidae	Calocitta formosa	(Swainson, 1827)	C	R	Ne			SC	LC
Aves	Passeriformes	Corvidae	Corvus corax	Linnaeus, 1758	I,C	R	Ne	EC, clarionensis		SC	LC
Aves	Passeriformes	Corvidae	Cyanocitta stelleri	(Gmelin, 1788)	C	R	Ne			SC	LC
Aves	Passeriformes	Corvidae	Cyanocorax formosus	(Swainson, 1827)	C	R	Ne			SC	LC
Aves	Passeriformes	Corvidae	Cyanocorax samblasianus	(Lafresnaye, 1842)	C	R	En			SC	LC
Aves	Passeriformes	Corvidae	Cyanocorax yncas	(Boddaert, 1783)	C	R	Ne			SC	LC
Aves	Passeriformes	Emberizidae	Aimophila rufescens	(Swainson, 1827)	C	R	Ne			SC	LC
Aves	Passeriformes	Emberizidae	Aimophila ruficeps	(Cassin, 1852)	C	R	Ne			SC	LC
Aves	Passeriformes	Emberizidae	Ammodramus savannarum	(Gmelin, 1789)	C	MI, R	Ne			SC	LC
Aves	Passeriformes	Emberizidae	Arremonops rufivirgatus	(Lawrence, 1851)	C	R	Ce			SC	LC
Aves	Passeriformes	Emberizidae	Atlapetes pileatus	Wagler, 1831	C	Rç	En			SC	LC
Aves	Passeriformes	Emberizidae	Arremon virenticeps	(Bonaparte, 1855)	C	R	En			SC	LC
Aves	Passeriformes	Emberizidae	Chondestes grammacus	(Say, 1822)	I,C	MI, R	Ne			SC	LC
Aves	Passeriformes	Emberizidae	Junco phaeonotus	Wagler, 1831	C	R	Ce			SC	LC
Aves	Passeriformes	Emberizidae	Melanozone fusca	Swainson, 1827	C	R	Ne			SC	LC
Aves	Passeriformes	Emberizidae	Melospiza lincolnii	(Audubon, 1834)	C	MI	Ne			SC	LC
Aves	Passeriformes	Emberizidae	Melozone kieneri	(Bonaparte, 1850)	C	R	En			SC	LC
Aves	Passeriformes	Emberizidae	Passerculus sandwichensis	(Gmelin, 1789)	C	MI	Ne			SC	LC
Aves	Passeriformes	Emberizidae	Pipilo chlorurus	(Audubon, 1839)	C	MI,R	Ne			SC	LC
Aves	Passeriformes	Emberizidae	Pipilo ocai	(Lawrence, 1865)	C	R	En			SC	LC
Aves	Passeriformes	Emberizidae	Pooecetes gramineus	(Gmelin, 1789)	C	MI	Ne			SC	LC
Aves	Passeriformes	Emberizidae	Spizella pallida	(Swainson, 1832)	C	R	Ne			SC	LC
Aves	Passeriformes	Emberizidae	Spizella passerina	(Bechstein, 1798)	C	R,MI	Ne			SC	LC
Aves	Passeriformes	Emberizidae	Sporophila torqueola	(Bonaparte, 1850)	C	R	Ne			SC	LC
Aves	Passeriformes	Emberizidae	Volatinia jacarina	(Linnaeus, 1766)	C	R	Ne			SC	LC
Aves	Passeriformes	Fringillidae	Carpodacus mexicanus	(Müller, 1776)	C	R	Ne			SC	LC
Aves	Passeriformes	Fringillidae	Coccothraustes abeillei	(Lesson, 1839)	C	R	Ce			SC	LC
Aves	Passeriformes	Fringillidae	Euphonia affinis	(Lesson, 1842)	C	R	Ne			SC	LC
Aves	Passeriformes	Fringillidae	Euphonia elegantissima	(Bonaparte, 1838)	C	R	Ne			SC	LC
Aves	Passeriformes	Fringillidae	Loxia curvirostra	Linnaeus, 1758	C	R	Ne			SC	LC
Aves	Passeriformes	Fringillidae	Spinus notatus	Du Bus De Gisignies, 1847	C	R	Ne			SC	LC
Aves	Passeriformes	Fringillidae	Spinus pinus	(Wilson, 1810)	C	R	Ne			SC	LC
Aves	Passeriformes	Fringillidae	Spinus psaltria	(Say, 1823)	C	R	Ne			SC	LC
Aves	Passeriformes	Furnariidae	Lepidocolaptes leucogaster	(Swainson, 1827)	C	R	En			SC	LC
Aves	Passeriformes	Furnariidae	Sittasomus griseicapillus	(Vieillot, 1818)	C	R	Ne			SC	LC
Aves	Passeriformes	Furnariidae	Xiphorhynchus flavigaster	Swainson, 1827	C	R	Ne			SC	LC
Aves	Passeriformes	Grallariidae	Grallaria guatimalensis	Prévost & Des Murs, 1846	C	R	Ne			A	LC
Aves	Passeriformes	Hirundinidae	Hirundo rustica	Linnaeus, 1758	I,C	MV, MI, R, T	Ne			SC	LC
Aves	Passeriformes	Hirundinidae	Petrochelidon fulva	(Boddaert, 1783)	C	R,MV	Ne			SC	LC
Aves	Passeriformes	Hirundinidae	Petrochelidon pyrrhonota	(Vieillot, 1817)	C	MV,T	Ne			SC	LC
Aves	Passeriformes	Hirundinidae	Progne chalybea	(Gmelin, 1789)	C	R,MV	Ne			SC	LC
Aves	Passeriformes	Hirundinidae	Progne sinaloae	Nelson, 1898	C	MV	SE			Pr	VU
Aves	Passeriformes	Hirundinidae	Progne subis	(Linnaeus, 1758)	C	T,MV	Ne			SC	LC
Aves	Passeriformes	Hirundinidae	Riparia riparia	(Linnaeus, 1758)	C	T,MI,MV	Ne			SC	LC
Aves	Passeriformes	Hirundinidae	Stelgidopteryx serripennis	(Audubon, 1838)	I,C	R,MI	Ne			SC	LC
Aves	Passeriformes	Hirundinidae	Tachycineta albilinea	(Lawrence, 1863)	C	R	Ne			SC	LC
Aves	Passeriformes	Hirundinidae	Tachycineta bicolor	(Vieillot, 1808)	I,C	MI	Ne			SC	LC
Aves	Passeriformes	Hirundinidae	Tachycineta thalassina	(Swainson, 1827)	C	R,MI	Ne			SC	LC
Aves	Passeriformes	Icteridae	Agelaius phoeniceus	(Linnaeus, 1766)	C	R, MI	Ne			SC	LC
Aves	Passeriformes	Icteridae	Cassiculus melanicterus	Bonaparte, 1825	C	R, MI	Ce			SC	LC
Aves	Passeriformes	Icteridae	Euphagus cyanocephalus	(Wagler, 1829)	C	Mi, R	Ne			SC	LC
Aves	Passeriformes	Icteridae	Icterus abeillei	(Lesson, 1839)	C	R,MI	En			SC	LC
Aves	Passeriformes	Icteridae	Icterus bullockii	(Swainson, 1827)	C	MI, MV	Se			SC	LC
Aves	Passeriformes	Icteridae	Icterus cucullatus	Swainson, 1827	C	MI, MV, R	Se			SC	LC
Aves	Passeriformes	Icteridae	Icterus galbula	(Linnaeus, 1758)	C	MI	Ne			SC	LC
Aves	Passeriformes	Icteridae	Icterus graduacauda	Lesson, 1839	C	R	Ce			SC	LC
Aves	Passeriformes	Icteridae	Icterus parisorum	Bonaparte, 1838	C	R,MV,MI	SE			SC	LC
Aves	Passeriformes	Icteridae	Icterus pectoralis	(Wagler, 1829)	C	R	Ne			SC	LC
Aves	Passeriformes	Icteridae	Icterus pustulatus	(Wagler, 1829)	C	R	Ne			SC	LC
Aves	Passeriformes	Icteridae	Icterus spurius	(Linnaeus, 1766)	C	MI,MV	Ne			SC	LC
Aves	Passeriformes	Icteridae	Icterus wagleri	Sclater, 1857	C	R	Ne			SC	LC
Aves	Passeriformes	Icteridae	Molothrus aeneus	(Wagler, 1829)	C	R, MV	Ne			SC	LC
Aves	Passeriformes	Icteridae	Molothrus ater	(Boddaert, 1783)	I,C	R, MI	Ne			SC	LC
Aves	Passeriformes	Icteridae	Quiscalus mexicanus	(Gmelin, 1788)	C	R	Ne			SC	LC
Aves	Passeriformes	Icteridae	Sturnella magna	(Linnaeus, 1758)	C	R	Ne			SC	LC
Aves	Passeriformes	Icteridae	Xanthocephalus xanthocephalus	(Bonaparte, 1826)	I,C	MI	Ne			SC	LC
Aves	Passeriformes	Incertae sedis	Rhodinocichla rosea	(Lesson, 1832)	C	R	Ne			SC	LC
Aves	Passeriformes	Laniidae	Lanius ludovicianus	Linnaeus, 1766	C	R,MI	Ne			SC	LC
Aves	Passeriformes	Mimidae	Melanotis caerulescens	(Swainson, 1827)	C	R	En			SC	LC
Aves	Passeriformes	Mimidae	Mimus graysoni	(Lawrence, 1871)	I	R	En	EC		P	CR
Aves	Passeriformes	Mimidae	Mimus polyglottos	(Linnaeus, 1758)	I,C	R, MI	Ne			SC	LC
Aves	Passeriformes	Mimidae	Toxostoma curvirostre	(Swainson, 1827)	C	R	Ne			SC	LC
Aves	Passeriformes	Motacillidae	Anthus cervinus	(Pallas, 1811)	C	A	Ne			SC	LC
Aves	Passeriformes	Motacillidae	Anthus rubescens	(Tunstall, 1771)	I,C	MI	Ne			SC	LC
Aves	Passeriformes	Motacillidae	Anthus spragueii	(Audubon, 1844)	C	R	Ne			SC	VU
Aves	Passeriformes	Paridae	Baeolophus wollweberi	(Bonaparte, 1850)	C	R	Ne			SC	LC
Aves	Passeriformes	Paridae	Poecile sclateri	Kleinschmidt, 1897	C	R	Ce			SC	LC
Aves	Passeriformes	Parulidae	Basileuterus belli	(Giraud, 1841)	C	R	Ne			SC	LC
Aves	Passeriformes	Parulidae	Basileuterus culicivorus	(Deppe, 1830)	C	R	Ne			SC	LC
Aves	Passeriformes	Parulidae	Basileuterus rufifrons	(Swainson, 1838)	C	R	Ce			SC	LC
Aves	Passeriformes	Parulidae	Cardellina pusilla	(Wilson, 1811)	I,C	MI	Ne			SC	LC
Aves	Passeriformes	Parulidae	Cardellina rubra	(Swainson, 1827)	C	R	En			SC	LC
Aves	Passeriformes	Parulidae	Cardellina rubrifrons	(Giraud, 1841)	C	MI, MV	Se			SC	LC
Aves	Passeriformes	Parulidae	Basileuterus lachrymosus	(Bonaparte, 1850)	C	R	Ne			SC	LC
Aves	Passeriformes	Parulidae	Geothlypis nelsoni	Richmond, 1900	C	R	En			SC	LC
Aves	Passeriformes	Parulidae	Geothlypis poliocephala	Baird, 1865	C	R	Ne			SC	LC
Aves	Passeriformes	Parulidae	Geothlypis trichas	(Linnaeus, 1766)	I,C	MI, R	Ne			SC	LC
Aves	Passeriformes	Parulidae	Icteria virens	(Linnaeus, 1758)	C	MI, MV	Ne			SC	LC
Aves	Passeriformes	Parulidae	Leiothlypis celata	(Say, 1823)	C	R	Ne			SC	LC
Aves	Passeriformes	Parulidae	Leiothlypis crissalis	(Salvin & Godman, 1889)	C	R	Se			Pr	LC
Aves	Passeriformes	Parulidae	Leiothlypis peregrina	(Wilson, A, 1811)	I,C	R	Ne			SC	LC
Aves	Passeriformes	Parulidae	Leiothlypis ruficapilla	(Wilson, 1811)	C	MI	Ne			SC	LC
Aves	Passeriformes	Parulidae	Leiothlypis virginiae	(Baird, 1860)	C	MI,MV	Se			SC	LC
Aves	Passeriformes	Parulidae	Leiothlypis luciae	(Cooper, 1861)	C	R	Se			SC	LC
Aves	Passeriformes	Parulidae	Mniotilta varia	(Linnaeus, 1766)	C	MI	Ne			SC	LC
Aves	Passeriformes	Parulidae	Myioborus miniatus	(Swainson, 1827)	C	R	Ne			SC	LC
Aves	Passeriformes	Parulidae	Myioborus pictus	(Swainson, 1829)	C	R	Ne			SC	LC
Aves	Passeriformes	Parulidae	Geothlypis tolmiei	(Townsend, 1839)	C	R	Ne			A	LC
Aves	Passeriformes	Parulidae	Oreothlypis superciliosa	(Hartlaub, 1844)	C	R	Ne			SC	LC
Aves	Passeriformes	Parulidae	Parkesia motacilla	(Vieillot, 1808)	C	MI	Ne			SC	LC
Aves	Passeriformes	Parulidae	Parkesia noveboracensis	(Gmelin, 1789)	C	MI	Ne			SC	LC
Aves	Passeriformes	Parulidae	Seiurus aurocapilla	(Linnaeus, 1766)	I,C	MI	Ne			SC	LC
Aves	Passeriformes	Parulidae	Setophaga auduboni	(Townsend, 1837)	C	MI	Ne			SC	LC
Aves	Passeriformes	Parulidae	Setophaga coronata	(Linnaeus, 1766)	I,C	MI, R	Ne			SC	LC
Aves	Passeriformes	Parulidae	Setophaga discolor	(Vieillot, 1808)	C	MI	Ne			SC	LC
Aves	Passeriformes	Parulidae	Setophaga dominica	(Linnaeus, 1766)	C	R	Ne			SC	LC
Aves	Passeriformes	Parulidae	Setophaga graciae	Baird, 1865	C	R,MV	Ne			SC	LC
Aves	Passeriformes	Parulidae	Setophaga magnolia	(Wilson, 1811)	C	MI	Ne			SC	LC
Aves	Passeriformes	Parulidae	Setophaga nigrescens	(Townsend, 1837)	C	MI	Se			SC	LC
Aves	Passeriformes	Parulidae	Setophaga occidentalis	(Townsend, 1837)	C	MI	Ne			SC	LC
Aves	Passeriformes	Parulidae	Setophaga palmarum	(Gmelin, 1789)	I,C	MI	Ne			SC	LC
Aves	Passeriformes	Parulidae	Setophaga petechia	(Linnaeus, 1766)	I,C	MI,MV,T,R	Ne			SC	LC
Aves	Passeriformes	Parulidae	Setophaga pitiayumi	(Vieillot, 1817)	I,C	R,MV	Ne	EC, graysoni		SC	LC
Aves	Passeriformes	Parulidae	Setophaga ruticilla	(Linnaeus, 1758)	C	MI	Ne			SC	LC
Aves	Passeriformes	Parulidae	Setophaga striata	(Forster, 1772)	I,C	R	Ne			SC	NT
Aves	Passeriformes	Parulidae	Setophaga tigrina	(Gmelin, 1789)	I,C	R	Ne			SC	LC
Aves	Passeriformes	Parulidae	Setophaga townsendi	(Townsend, 1837)	I,C	MI	Ne			SC	LC
Aves	Passeriformes	Parulidae	Setophaga virens	(Gmelin, 1789)	I,C	MI	Ne			SC	LC
Aves	Passeriformes	Passerellidae	Peucaea botterii	(Sclater, 1858)	C	R	Ne			SC	LC
Aves	Passeriformes	Passerellidae	Peucaea humeralis	(Cabanis, 1851)	C	R	En			SC	LC
Aves	Passeriformes	Passerellidae	Peucaea ruficauda	(Bonaparte, 1853)	C	R	Ne			SC	LC
Aves	Passeriformes	Passerellidae	Pipilo maculatus	Swainson, 1827	I	R	EN			A	LC
Aves	Passeriformes	Passerellidae	Pipilo maculatus	Swainson, 1827	I,C	R	Ne			SC	LC
Aves	Passeriformes	Passerellidae	Pipilo socorrensis	Grayson, 1867	I	R	En	EC		A	EN
Aves	Passeriformes	Passeridae	Passer domesticus	(Linnaeus, 1758)	I,C	R	Ex			SC	LC
Aves	Passeriformes	Peucedramidae	Peucedramus taeniatus	(Du Bus De Gisignies, 1847)	C	R	Ne			SC	LC
Aves	Passeriformes	Polioptilidae	Polioptila caerulea	(Linnaeus, 1766)	C	MI,R	Ne			SC	LC
Aves	Passeriformes	Polioptilidae	Polioptila nigriceps	Baird, 1864	C	R	En			SC	LC
Aves	Passeriformes	Ptiliogonatidae	Ptiliogonys cinereus	Swainson, 1824	C	R	Ce			SC	LC
Aves	Passeriformes	Regulidae	Regulus calendula	(Linnaeus, 1766)	C	MI	Ne			SC	LC
Aves	Passeriformes	Regulidae	Regulus satrapa	Lichtenstein, 1823	C	R,MI	Ne			SC	LC
Aves	Passeriformes	Sittidae	Sitta carolinensis	Latham, 1790	C	R	Ne			SC	LC
Aves	Passeriformes	Sittidae	Sitta pygmaea	Vigors, 1839	C	R	Ne			SC	LC
Aves	Passeriformes	Sturnidae	Sturnus vulgaris	Linnaeus, 1758	I,C	R	Ex			SC	LC
Aves	Passeriformes	Thraupidae	Diglossa baritula	Wagler, 1832	C	R	Ne			SC	LC
Aves	Passeriformes	Thraupidae	Saltator coerulescens	Vieillot, 1817	C	R	Ne			SC	LC
Aves	Passeriformes	Thraupidae	Sporophila minuta	(Linnaeus, 1758)	C	R	Ne			SC	LC
Aves	Passeriformes	Tityridae	Pachyramphus aglaiae	(Lafresnaye, 1839)	C	R	Ne			SC	LC
Aves	Passeriformes	Tityridae	Pachyramphus major	(Cabanis, 1847)	C	R	Ne			SC	LC
Aves	Passeriformes	Tityridae	Tityra semifasciata	(Spix, 1825)	C	R	Ne			SC	LC
Aves	Passeriformes	Troglodytidae	Campylorhynchus gularis	Sclater, 1861	C	R	En			SC	LC
Aves	Passeriformes	Troglodytidae	Campylorhynchus megalopterus	Lafresnaye, 1845	C	R	En			SC	LC
Aves	Passeriformes	Troglodytidae	Campylorhynchus rufinucha	(Lesson, 1838)	C	R	Ne			SC	LC
Aves	Passeriformes	Troglodytidae	Catherpes mexicanus	(Swainson, 1829)	C	R	Ne			SC	LC
Aves	Passeriformes	Troglodytidae	Cistothorus palustris	(Wilson, 1807)	C	MI,R	Ne			SC	LC
Aves	Passeriformes	Troglodytidae	Henicorhina leucophrys	(Tschudi, 1844)	C	R	Ne			SC	LC
Aves	Passeriformes	Troglodytidae	Salpinctes obsolotus	(Say, 1823)	I	R	En	EC, exsul		Ex	EW
Aves	Passeriformes	Troglodytidae	Thryophilus sinaloa	(Baird, 1864)	C	R	En			SC	LC
Aves	Passeriformes	Troglodytidae	Pheugopedius felix	(Sclater, 1859)	C	R	En			SC	LC
Aves	Passeriformes	Troglodytidae	Troglodytes aedon	Vieillot, 1808	C	R,MI,T	Ne			SC	LC
Aves	Passeriformes	Troglodytidae	Troglodytes sissonii	(Grayson, 1868)	I	R	En	EC		Pr	NT
Aves	Passeriformes	Troglodytidae	Troglodytes tanneri	Townsend, 1890	I	R	En	EC		Pr	VU
Aves	Passeriformes	Troglodytidae	Uropsila leucogastra	(Gould, 1837)	C	R	Ce			SC	LC
Aves	Passeriformes	Turdidae	Catharus aurantiirostris	(Hartlaub, 1850)	C	R, MI	Ne			SC	LC
Aves	Passeriformes	Turdidae	Catharus frantzii	Cabanis, 1861	C	R	Ne			A	LC
Aves	Passeriformes	Turdidae	Catharus guttatus	(Pallas, 1811)	C	MI	Ne			SC	LC
Aves	Passeriformes	Turdidae	Catharus occidentalis	Sclater, 1859	C	R	En			SC	LC
Aves	Passeriformes	Turdidae	Catharus ustulatus	(Nuttall, 1840)	I,C	T,MI	Ne			SC	LC
Aves	Passeriformes	Turdidae	Myadestes occidentalis	Stejneger, 1882	C	R	Ne			Pr	LC
Aves	Passeriformes	Turdidae	Ridgwayia pinicola	(Sclater, 1859)	C	R	En			Pr	LC
Aves	Passeriformes	Turdidae	Sialia sialis	(Linnaeus, 1758)	C	MI,R	Ne			SC	LC
Aves	Passeriformes	Turdidae	Turdus assimilis	Cabanis, 1850	C	R	Ne			SC	LC
Aves	Passeriformes	Turdidae	Turdus migratorius	Linnaeus, 1766	C	R.MI	Ne			SC	LC
Aves	Passeriformes	Turdidae	Turdus rufopalliatus	Lafresnaye, 1840	C	R	En			SC	LC
Aves	Passeriformes	Tyrannidae	Attila spadiceus	(Gmelin, 1789)	C	R	Ne			SC	LC
Aves	Passeriformes	Tyrannidae	Camptostoma imberbe	Sclater, 1857	C	R	Ne			SC	LC
Aves	Passeriformes	Tyrannidae	Contopus cooperi	(Nuttall, 1831)	C	T, MI, MV	Ne			SC	NT
Aves	Passeriformes	Tyrannidae	Contopus pertinax	Cabanis & Heine, 1859	C	R	Ne			SC	LC
Aves	Passeriformes	Tyrannidae	Contopus sordidulus	Sclater, 1859	C	MV, T	Ne			SC	LC
Aves	Passeriformes	Tyrannidae	Deltarhynchus flammulatus	(Lawrence, 1875)	C	R	En			Pr	LC
Aves	Passeriformes	Tyrannidae	Empidonax affinis	(Swainson, 1827)	C	R	Ce			SC	LC
Aves	Passeriformes	Tyrannidae	Empidonax albigularis	Sclater & Salvin, 1859	C	MI.MV. R	Ne			SC	LC
Aves	Passeriformes	Tyrannidae	Empidonax difficilis	Baird, 1858	C	MI,R	Se			SC	LC
Aves	Passeriformes	Tyrannidae	Empidonax fulvifrons	(Giraud, 1841)	C	R, MI, MV	Ne			SC	LC
Aves	Passeriformes	Tyrannidae	Empidonax hammondii	(Xántus De Vesey, 1858)	C	MI	Ne			SC	LC
Aves	Passeriformes	Tyrannidae	Empidonax minimus	(Baird & Baird, 1843)	C	MI	Ne			SC	LC
Aves	Passeriformes	Tyrannidae	Empidonax oberholseri	Phillips, 1939	C	MI	SE			SC	LC
Aves	Passeriformes	Tyrannidae	Empidonax occidentalis	Nelson, 1897	C	R, MI. MV	Se			SC	LC
Aves	Passeriformes	Tyrannidae	Empidonax traillii	(Audubon, 1828)	C	MI	Ne			SC	LC
Aves	Passeriformes	Tyrannidae	Empidonax wrightii	Baird, 1858	C	MI	SE			SC	LC
Aves	Passeriformes	Tyrannidae	Megarynchus pitangua	(Linnaeus, 1766)	C	R	Ne			SC	LC
Aves	Passeriformes	Tyrannidae	Mitrephanes phaeocercus	(Sclater, 1859)	C	R	Ne			SC	LC
Aves	Passeriformes	Tyrannidae	Myiarchus cinerascens	(Lawrence, 1851)	C	MI, MV, R	Ne			SC	LC
Aves	Passeriformes	Tyrannidae	Myiarchus nuttingi	Ridgway, 1883	C	R	Ne			SC	LC
Aves	Passeriformes	Tyrannidae	Myiarchus tuberculifer	(d' Orbigny & Lafresnaye, 1837)	C	R	Ne			SC	LC
Aves	Passeriformes	Tyrannidae	Myiarchus tyrannulus	(Müller, 1776)	C	R,MV	Ne			SC	LC
Aves	Passeriformes	Tyrannidae	Myiodynastes luteiventris	Sclater, 1859	C	MV	Ne			SC	LC
Aves	Passeriformes	Tyrannidae	Myiopagis viridicata	(Vieillot, 1817)	C	R	Ne			SC	LC
Aves	Passeriformes	Tyrannidae	Myiozetetes similis	(Spix, 1825)	C	R	Ne			SC	LC
Aves	Passeriformes	Tyrannidae	Pitangus sulphuratus	(Linnaeus, 1766)	C	R	Ne			SC	LC
Aves	Passeriformes	Tyrannidae	Pyrocephalus rubinus	(Boddaert, 1783)	C	R,MI	Ne			SC	LC
Aves	Passeriformes	Tyrannidae	Sayornis nigricans	(Swainson, 1827)	C	R,MI	Ne			SC	LC
Aves	Passeriformes	Tyrannidae	Sayornis saya	(Bonaparte, 1825)	C	R,MI	Ne			SC	LC
Aves	Passeriformes	Tyrannidae	Tyrannus crassirostris	Swainson, 1826	C	R,MV.MI	Se			SC	LC
Aves	Passeriformes	Tyrannidae	Tyrannus forficatus	(Gmelin, 1789)	C	MI,T,MV	Ne			SC	LC
Aves	Passeriformes	Tyrannidae	Tyrannus melancholicus	Vieillot, 1819	C	R	Ne			SC	LC
Aves	Passeriformes	Tyrannidae	Tyrannus verticalis	Say, 1822	C	MI,T,MV	Ne			SC	LC
Aves	Passeriformes	Tyrannidae	Tyrannus vociferans	Swainson, 1826	C	R,MI	Se			SC	LC
Aves	Passeriformes	Vireonidae	Vireo atricapilla	Woodhouse, 1852	C	MI,MV	Se			P	VU
Aves	Passeriformes	Vireonidae	Vireo bellii	Audubon, 1844	C	MI,MV	Ne			SC	NT
Aves	Passeriformes	Vireonidae	Vireo brevipennis	(Sclater, 1858)	C	R	En			A	LC
Aves	Passeriformes	Vireonidae	Vireo cassin	Xanthus, 1858	C	MI,MV,R	Se			SC	LC
Aves	Passeriformes	Vireonidae	Vireo flavoviridis	(Cassin, 1851)	C	MV	Ne			SC	LC
Aves	Passeriformes	Vireonidae	Vireo gilvus	(Vieillot, 1808)	C	MI,R	Ne			SC	LC
Aves	Passeriformes	Vireonidae	Vireo griseus	(Boddaert, 1783)	I,C	R	Ne			SC	LC
Aves	Passeriformes	Vireonidae	Vireo huttoni	Cassin, 1851	C	R	Ne			SC	LC
Aves	Passeriformes	Vireonidae	Vireo hypochryseus	Sclater, 1863	C	R	En			SC	LC
Aves	Passeriformes	Vireonidae	Vireo nelsoni	Bond, 1936	C	R	En			Pr	LC
Aves	Passeriformes	Vireonidae	Vireo plumbeus	Coues, 1866	C	MI,R,MV	Ne			SC	LC
Aves	Passeriformes	Vireonidae	Vireolanius melitophrys	Bonaparte, 1850	C	R	Ce			SC	LC
Aves	Pelecaniformes	Ardeidae	Ardea alba	(Linnaeus, 1758)	I,C	MI, R	Ne			SC	LC
Aves	Pelecaniformes	Ardeidae	Ardea herodias	Linnaeus, 1758	I,C	MI, R	Ne			SC	LC
Aves	Pelecaniformes	Ardeidae	Botaurus lentiginosus	(Rackett, 1813)	C	MI,R	Ne			A	LC
Aves	Pelecaniformes	Ardeidae	Bubulcus ibis	(Linnaeus, 1758)	I,C	R,MI	Ex			SC	LC
Aves	Pelecaniformes	Ardeidae	Butorides virescens	(Linnaeus, 1758)	C	R	Ne			SC	LC
Aves	Pelecaniformes	Ardeidae	Butoroides striatus	(Coues, 1864)	M	R	Ne			SC	VU
Aves	Pelecaniformes	Ardeidae	Cochlearius cochlearius	(Linnaeus, 1766)	C	R	Ne			SC	LC
Aves	Pelecaniformes	Ardeidae	Egretta caerulea	(Linnaeus, 1758)	C	MI, R	Ne			SC	LC
Aves	Pelecaniformes	Ardeidae	Egretta rufescens	(Gmelin, 1789)	C	MI, R	Ne			Pr	NT
Aves	Pelecaniformes	Ardeidae	Egretta thula	(Molina, 1782)	I,C	MI, R	Ne			SC	LC
Aves	Pelecaniformes	Ardeidae	Egretta tricolor	(Müller, 1776)	C	MI, R	Ne			SC	LC
Aves	Pelecaniformes	Ardeidae	Ixobrychus exilis	(Gmelin, 1789)	C	MI, R	Ne			Pr	LC
Aves	Pelecaniformes	Ardeidae	Nyctanassa violacea	(Linnaeus, 1758)	I,C	R, MI	Ne	EC, gravirostris		SC	LC
Aves	Pelecaniformes	Ardeidae	Nycticorax nycticorax	(Linnaeus, 1758)	C	R,MI	Ne			SC	LC
Aves	Pelecaniformes	Ardeidae	Tigrisoma mexicanum	Swainson, 1834	C	R	Ne			Pr	LC
Aves	Pelecaniformes	Pelecanidae	Pelecanus erythrorhynchos	Gmelin, 1789	C	MI	Ne			SC	LC
Aves	Pelecaniformes	Pelecanidae	Pelecanus occidentalis	Linnaeus, 1766	I,C	R, MI	Ne			SC	LC
Aves	Pelecaniformes	Threskiornithidae	Eudocimus albus	(Linnaeus, 1758)	C	R. MI	Ne			SC	LC
Aves	Pelecaniformes	Threskiornithidae	Platalea ajaja	Linnaeus, 1758	C	MI, R	Ne			SC	LC
Aves	Pelecaniformes	Threskiornithidae	Plegadis chihi	(Vieillot, 1817)	C	MI, R	Ne			SC	LC
Aves	Pelecaniformes	Threskiornithidae	Plegadis falcinellus	(Linnaeus, 1766)	I,C	MI, R	Ne			SC	LC
Aves	Phaethontiformes	Phaethontidae	Phaethon aethereus	Linnaeus, 1758	C	R,O	Ne			A	LC
Aves	Phaethontiformes	Phaethontidae	Phaethon rubricauda	Boddaert, 1783	I	R	Ne			SC	LC
Aves	Piciformes	Picidae	Campephilus guatemalensis	(Hartlaub, 1844)	C	R	Ne			Pr	LC
Aves	Piciformes	Picidae	Colaptes auratus	(Linnaeus, 1758)	C	R, MI	Ne			SC	LC
Aves	Piciformes	Picidae	Colaptes auricularis	(Salvin & Godman, 1889)	C	R	En			SC	LC
Aves	Piciformes	Picidae	Dryobates arizonae	(Hargitt, 1886)	C	R	Ce			SC	LC
Aves	Piciformes	Picidae	Dryobates scalaris	(Wagler, 1829)	C	R	Ne			SC	LC
Aves	Piciformes	Picidae	Dryobates villosus	(Linnaeus, 1766)	C	R	Ne			SC	LC
Aves	Piciformes	Picidae	Dryocopus lineatus	(Linnaeus, 1766)	C	R	Ne			SC	LC
Aves	Piciformes	Picidae	Leuconotopicus fumigatus	(D'Orbigny, 1840)	C	R	Ne			SC	LC
Aves	Piciformes	Picidae	Melanerpes aurifrons	(Wagler, 1829)	C	R	Ne			SC	LC
Aves	Piciformes	Picidae	Melanerpes chrysogenys	(Vigors, 1839)	C	R	En			SC	LC
Aves	Piciformes	Picidae	Melanerpes formicivorus	(Swainson, 1827)	C	R	Ne			SC	LC
Aves	Piciformes	Picidae	Sphyrapicus nuchalis	Baird, 1858	I,C	R	Ne			SC	LC
Aves	Piciformes	Picidae	Sphyrapicus thyroideus	(Cassin, 1852)	C	R	Ne			SC	LC
Aves	Piciformes	Picidae	Sphyrapicus varius	(Linnaeus, 1766)	I,C	MI	Ne			SC	LC
Aves	Podicipediformes	Podicipedidae	Podiceps nigricollis	Brehm, 1831	C	MI,R	Ne			SC	LC
Aves	Podicipediformes	Podicipedidae	Podilymbus podiceps	(Linnaeus, 1758)	C	R,MI	Ne			SC	LC
Aves	Podicipediformes	Podicipedidae	Tachybaptus dominicus	(Linnaeus, 1766)	C	R	Ne			Pr	LC
Aves	Procellariiformes	Diomedeidae	Phoebastria albatrus	(Pallas, 1769)	I	R	Ne			SC	VU
Aves	Procellariiformes	Diomedeidae	Phoebastria immutabilis	(Rothschild, 1893)	I	R	Ne			A	NT
Aves	Procellariiformes	Diomedeidae	Phoebastria nigripes	(Audubon, 1849)	I	R	Ne			A	NT
Aves	Procellariiformes	Hydrobatidae	Hydrobates melania	(Bonaparte, 1854)	C	R,O	SE			A	LC
Aves	Procellariiformes	Hydrobatidae	Hydrobates microsoma	(Coues, 1864)	C	R,MI,O	Se			A	LC
Aves	Procellariiformes	Hydrobatidae	Hydrobates socorroensis	(Townsend, 1890)	C	R,T,O	Ne			P	NT
Aves	Procellariiformes	Hydrobatidae	Hydrobates tethys	(Bonaparte, 1852)	C	T,O	Ne			SC	LC
Aves	Procellariiformes	Hydrobatidae	Oceanodroma castro	(Harcourt, 1851)	I	R	Ne			SC	VU
Aves	Procellariiformes	Hydrobatidae	Oceanodroma melania	(Bonaparte, 1854)	I	R	Ne			A	LC
Aves	Procellariiformes	Hydrobatidae	Oceanodroma socorroensis	(Townsend, 1890)	I	I	Ne			Pr	EN
Aves	Procellariiformes	Hydrobatidae	Oceanodroma tethys	(Bonaparte, 1852)	I	R	Ne			SC	LC
Aves	Procellariiformes	Oceanitidae	Oceanites oceanicus	(Kuhl, 1820)	I	R	Ne			SC	LC
Aves	Procellariiformes	Procellaridae	Ardenna bulleri	(Salvin, 1888)	M	R	Ne			SC	VU
Aves	Procellariiformes	Procellaridae	Ardenna carneipes	(Gould, 1844)	I	R	Ne			SC	NT
Aves	Procellariiformes	Procellaridae	Ardenna creatopus	(Coues, 1864)	I	R	Ne			Pr	VU
Aves	Procellariiformes	Procellaridae	Ardenna grisea	(Gmelin, 1789)	C	T,O	Ne			SC	NT
Aves	Procellariiformes	Procellaridae	Ardenna pacifica	(Gmelin, 1789)	I	R,T,O	Ne			A	LC
Aves	Procellariiformes	Procellaridae	Pseudobulweria rostrata	(Peale, 1848)	I	R	Ne			SC	NT
Aves	Procellariiformes	Procellaridae	Pterodroma cervicalis	(Salvin, 1891)	C	A	Ne			SC	VU
Aves	Procellariiformes	Procellaridae	Pterodroma cookii	(Gray, 1843)	I	R	Ne			P	VU
Aves	Procellariiformes	Procellaridae	Pterodroma externa	(Salvin, 1875)	I,C	T,O	Ne			SC	VU
Aves	Procellariiformes	Procellaridae	Pterodroma neglecta	(Schlegel, 1863)	C	T,O	Ne			SC	LC
Aves	Procellariiformes	Procellaridae	Pterodroma nigripennis	(Rothschild, 1893)	I	R	Ne			SC	LC
Aves	Procellariiformes	Procellaridae	Puffinus auricularis	Townsend, 1890	I	R,O	SE	EC, auricolaris		P	CR
Aves	Procellariiformes	Procellaridae	Puffinus lherminieri	Lesson, 1839	I	R	Ne			SC	LC
Aves	Procellariiformes	Procellaridae	Puffinus opisthomelas	Coues, 1864	C	R,O	SE			P	NT
Aves	Procellariiformes	Procellaridae	Puffinus subalaris	Ridgway, 1897	C	T,O	Ne			SC	LC
Aves	Psittaciformes	Psittacidae	Amazona finschi	(Sclater, 1864)	C	R	En		I	P	EN
Aves	Psittaciformes	Psittacidae	Amazona oratrix	Ridgway, 1887	C	R	Ce		I	P	EN
Aves	Psittaciformes	Psittacidae	Ara militaris	(Linnaeus, 1766)	C	R	Ne		I	P	VU
Aves	Psittaciformes	Psittacidae	Eupsittula canicularis	(Linnaeus, 1758)	C	R	Ne		II	Pr	LC
Aves	Psittaciformes	Psittacidae	Forpus cyanopygius	(De Souancé, 1856)	C	R	En		II	Pr	LC
Aves	Psittaciformes	Psittacidae	Psittacara brevipes	(P. L. Sclater, 1859)	I	R	EN	EC		P	NT
Aves	Strigiformes	Strigidae	Aegolius acadicus	(Gmelin, 1788)	C	R	Ne		II	SC	LC
Aves	Strigiformes	Strigidae	Asio stygius	(Wagler, 1832)	C	R	Ne		II	A	LC
Aves	Strigiformes	Strigidae	Athene cunicularia	(Molina, 1782)	I,C	R, MI	Ne	EC, rostrata	II	SC	LC
Aves	Strigiformes	Strigidae	Bubo virginianus	(Gmelin, 1788)	C	R	Ne		II	SC	LC
Aves	Strigiformes	Strigidae	Ciccaba virgata	(Cassin, 1849)	C	R	Ne		II	SC	LC
Aves	Strigiformes	Strigidae	Glaucidium brasilianum	(Gmelin, 1788)	C	R	Ne		II	SC	LC
Aves	Strigiformes	Strigidae	Glaucidium gnoma	Wagler, 1832	C	R	Ne		II	SC	LC
Aves	Strigiformes	Strigidae	Glaucidium palmarum	Nelson, 1901	C	R	En		II	A	LC
Aves	Strigiformes	Strigidae	Megascops guatemalae	(Sharpe, 1875)	C	R	Ne		II	SC	LC
Aves	Strigiformes	Strigidae	Megascops seductus	(Moore, 1941)	C	R	En		II	A	LC
Aves	Strigiformes	Strigidae	Megascops trichopsis	(Wagler, 1832)	C	R	Ne		II	SC	LC
Aves	Strigiformes	Strigidae	Micrathene whitneyi	(Cooper, 1861)	C	R	Se	EC, graysoni	II	SC	LC
Aves	Strigiformes	Strigidae	Psiloscops flammeolus	(Kaup, 1853)	C	R	Ne			SC	LC
Aves	Strigiformes	Strigidae	Strix occidentalis	(Xántus De Vesey, 1860)	C	R	Ne		II	A	NT
Aves	Strigiformes	Strigidae	Strix varia	Barton, 1799	C	R	Ne			Pr	LC
Aves	Strigiformes	Tytonidae	Tyto alba	(Scopoli, 1769)	I,C	R	Ne		II	SC	LC
Aves	Struthioniformes	Tinamidae	Crypturellus occidentalis	(Lesson, 1842)	C	R	Ne			SC	LC
Aves	Suliformes	Anhingidae	Anhinga anhinga	(Linnaeus, 1766)	C	R	Ne			SC	LC
Aves	Suliformes	Fregatidae	Fregata magnificens	Mathews, 1914	I,C	R	Ne			SC	LC
Aves	Suliformes	Fregatidae	Fregata minor	(Gmelin, 1789)	I	R	Ne			SC	LC
Aves	Suliformes	Phalacrocoracidae	Phalacrocorax brasilianus	(Gmelin, 1789)	C	R	Ne			SC	LC
Aves	Suliformes	Sulidae	Sula dactylatra	Lesson, 1831	I,C	R	Ne			SC	LC
Aves	Suliformes	Sulidae	Sula granti	Rothschild, 1902	M	R	Ne			SC	LC
Aves	Suliformes	Sulidae	Sula leucogaster	(Boddaert, 1783)	I,C	R	Ne			SC	LC
Aves	Suliformes	Sulidae	Sula nebouxii	Milne-Edwards, 1882	I,C	R	Ne			Pr	LC
Aves	Suliformes	Sulidae	Sula sula	(Linnaeus, 1766)	I,C	R	Ne			A	LC
Aves	Tinamiformes	Tinamidae	Crypturellus cinnamomeus	(Lesson, 1842)	C	R	Ne			Pr	LC
Aves	Trogoniformes	Trogonidae	Euptilotis neoxenus	(Gould, 1838)	C	R	Ce			A	NT
Aves	Trogoniformes	Trogonidae	Trogon ambiguus	Gould, 1835	C	R	Ne			SC	LC
Aves	Trogoniformes	Trogonidae	Trogon citreolus	Gould, 1835	C	R	En			SC	LC
Aves	Trogoniformes	Trogonidae	Trogon elegans	Gould, 1834	C	R	Ne			SC	LC
Aves	Trogoniformes	Trogonidae	Trogon mexicanus	Swainson, 1827	C	R	Ne			SC	LC
Mammalia	Artiodactyla	Cervidae	Odocoileus virginianus	J.A. Allen, 1903	C	R	Ne			SC	LC
Mammalia	Artiodactyla	Tayassuidae	Pecarie tajacu	(Merriam, 1901)	C	R	Ne			SC	LC
Mammalia	Carnivora	Canidae	Canis latrans	(J.E. Gray, 1857)	C	R	Ne			SC	LC
Mammalia	Carnivora	Canidae	Urocyon cinereoargenteus	Merriam, 1897	C	R	Ne			SC	LC
Mammalia	Carnivora	Felidae	Herpailurus yagouaroundi	(É. Geoffroy Saint-Hilaire, 1803)	C	R	Ne		I	A	EN
Mammalia	Carnivora	Felidae	Leopardus pardalis	(Goldman, 1925)	C	R	Ne		I	P	EN
Mammalia	Carnivora	Felidae	Leopardus wiedii	(Thomas, 1903)	C	R	Ne		I	P	NT
Mammalia	Carnivora	Felidae	Lynx rufus	(Schreber, 1777)	C	R	Ne		II	SC	LC
Mammalia	Carnivora	Felidae	Panthera onca	(Linnaeus, 1758)	C	R	Ne			P	NT
Mammalia	Carnivora	Felidae	Puma concolor	(Linnaeus, 1758)	C	R	Ne			SC	LC
Mammalia	Carnivora	Mephitidae	Conepatus leuconotus	(Lichtenstein, 1832)	C	R	Ne			SC	LC
Mammalia	Carnivora	Mephitidae	Mephitis macroura	(Lichtenstein, 1832)	C	R	Ne			SC	LC
Mammalia	Carnivora	Mephitidae	Spilogale pygmaea	Thomas, 1898	C	R	En			A	VU
Mammalia	Carnivora	Mustelidae	Eira barbara	(Linnaeus, 1758)	C	R	Ne			P	LC
Mammalia	Carnivora	Mustelidae	Lontra longicaudis	(Olfers, 1818)	C	R	En		IV	A	LC
Mammalia	Carnivora	Mustelidae	Mustela frenata	(Lichtenstein, 1831)	C	R	Ne			SC	LC
Mammalia	Carnivora	Procyonidae	Bassariscus astutus	(Lichtenstein, 1830)	C	R	Ne			SC	LC
Mammalia	Carnivora	Procyonidae	Nasua narica	Merriam, 1901	C	R	Ne		III	SC	LC
Mammalia	Carnivora	Procyonidae	Procyon lotor	(Linnaeus, 1758)	C	R	Ne			SC	LC
Mammalia	Cetacea	Balaenopteridae	Balaenoptera edeni	Anderson, 1879	M	MI	Ne		I	Pr	LC
Mammalia	Cetacea	Balaenopteridae	Balaenoptera musculus	Linnaeus, 1758	M	MI	Ne		I	Pr	EN
Mammalia	Cetacea	Balaenopteridae	Megaptera novaeangliae	Borowski, 1781	M	MI	Ne		I	Pr	LC
Mammalia	Cetacea	Delhinidae	Delphinus delphis	Linnaeus, 1758	M	MI	Ne		II	Pr	LC
Mammalia	Cetacea	Delhinidae	Feresa attenuata	Gray, 1874	M	MI	Ne		II	Pr	LC
Mammalia	Cetacea	Delhinidae	Grampus griseus	G. Cuvier, 1812	M	MI	Ne		II	Pr	LC
Mammalia	Cetacea	Delhinidae	Orcinus orca	Linnaeus, 1758	M	MI	Ne		II	Pr	DD
Mammalia	Cetacea	Delhinidae	Pseudorca crassidens	Owen, 1846	M	MI	Ne		II	Pr	NT
Mammalia	Cetacea	Delhinidae	Stenella attenuata	Gray, 1846	M	MI	Ne		II	Pr	LC
Mammalia	Cetacea	Delhinidae	Stenella longirostris	Gray, 1828	M	MI	Ne		II	Pr	LC
Mammalia	Cetacea	Delhinidae	Steno bredanensis	G. Cuvier en Lesson, 1828	M	MI	Ne		II	Pr	LC
Mammalia	Cetacea	Delhinidae	Tursiops truncatus	Montagu, 1821	M	MI	Ne		II	Pr	LC
Mammalia	Cetacea	Ziphidae	Mesoplodon peruvianus	Reyes, Mead y Van Waerebeek, 1991	M	MI	Ne		II	Pr	LC
Mammalia	Cetartiodactyla	Delhinidae	Lagenodelphis hosei	Fraser, 1956	I,M	MI	Ne		II	Pr	LC
Mammalia	Cetartiodactyla	Delhinidae	Stenella coeruleoalba	(Meyen, 1833)	I,M	MI	Ne		II	Pr	LC
Mammalia	Cetartiodactyla	Physeteridae	Physeter macrocephalus	Linnaeus, 1758	I,M	MI	Ne		I	Pr	VU
Mammalia	Cetartiodactyla	Physeteridae	Ziphius cavirostris	G. Cuvier, 1823	I,M	Mi	Ne		II	Pr	LC
Mammalia	Chiroptera	Emballonuridae	Balantiopteryx plicata	Peters, 1867	C	R	Ne			SC	LC
Mammalia	Chiroptera	Emballonuridae	Diclidurus albus	Wied-Neuwied, 1820	C	R	Ne			SC	LC
Mammalia	Chiroptera	Emballonuridae	Saccopteryx bilineata	(Temminck, 1838)	C	R	Ne			SC	LC
Mammalia	Chiroptera	Molossidae	Cynomops mexicanus	(Jones & Genoways, 1967)	C	R	En			Pr	LC
Mammalia	Chiroptera	Molossidae	Eumops ferox	(Gundlach, 1862)	C	R	Ne			SC	LC
Mammalia	Chiroptera	Molossidae	Eumops underwoodi	Goodwin, 1940	C	R	Ne			SC	LC
Mammalia	Chiroptera	Molossidae	Molossus molossus	(Pallas, 1766)	C	R	Ne			SC	LC
Mammalia	Chiroptera	Molossidae	Molossus rufus	É. Geoffroy St.-Hilaire, 1805	C	R	Ne			SC	LC
Mammalia	Chiroptera	Molossidae	Molossus sinaloae	J.A. Allen, 1906	C	R	Ne			SC	LC
Mammalia	Chiroptera	Molossidae	Nyctinomops aurispinosus	(Peale, 1848)	C	R	Ne			SC	LC
Mammalia	Chiroptera	Molossidae	Nyctinomops femorosaccus	(Merriam, 1889)	C	R	Ne			SC	LC
Mammalia	Chiroptera	Molossidae	Nyctinomops laticaudatus	(Goodwin, 1954)	C	R	Ne			SC	LC
Mammalia	Chiroptera	Molossidae	Nyctinomops macrotis	(J.E. Gray, 1840)	C	R	Ne			SC	LC
Mammalia	Chiroptera	Molossidae	Promops centralis	Thomas, 1915	C	R	Ne			SC	LC
Mammalia	Chiroptera	Molossidae	Tadarida brasiliensis	(I. Geoffroy St.–Hilaire, 1824)	C	MI	Ne			SC	LC
Mammalia	Chiroptera	Mormoopidae	Mormoops megalophylla	(Peters, 1864)	C	R	Ne			SC	LC
Mammalia	Chiroptera	Mormoopidae	Pteronotus davyi	Gray, 1838	C	R	Ne			SC	LC
Mammalia	Chiroptera	Mormoopidae	Pteronotus parnellii	(Gray, 1843)	C	R	Ne			SC	LC
Mammalia	Chiroptera	Mormoopidae	Pteronotus personatus	(Wagner, 1843)	C	R	Ne			SC	LC
Mammalia	Chiroptera	Natalidae	Natalus lanatus	Tejedor, 2005	C	R	Ne			SC	LC
Mammalia	Chiroptera	Natalidae	Natalus mexicanus	Miller, 1902	C	R	Ne			SC	LC
Mammalia	Chiroptera	Noctilionidae	Noctilio leporinus	(Linnaeus, 1758)	C	R	Ne			SC	LC
Mammalia	Chiroptera	Phyllostomidae	Anoura geoffroyi	(Peters, 1868)	C	R	Ne			SC	LC
Mammalia	Chiroptera	Phyllostomidae	Artibeus hirsutus	K. Andersen, 1906	C	R	Ne			SC	LC
Mammalia	Chiroptera	Phyllostomidae	Artibeus jamaicensis	Handley, 1966	C	R	Ne			SC	LC
Mammalia	Chiroptera	Phyllostomidae	Artibeus literatus	(Olfers, 1818)	C	R	Ne			SC	LC
Mammalia	Chiroptera	Phyllostomidae	Carollia subrufa	(Hahn, 1905)	C	R	Ne			SC	LC
Mammalia	Chiroptera	Phyllostomidae	Centurio senex	J.E. Gray, 1842	C	R	Ne			SC	LC
Mammalia	Chiroptera	Phyllostomidae	Chiroderma salvini	Dobson, 1878	C	R	Ne			SC	LC
Mammalia	Chiroptera	Phyllostomidae	Choeroniscus godmani	(Thomas, 1903)	C	R	Ne			SC	LC
Mammalia	Chiroptera	Phyllostomidae	Choeronycteris mexicana	Tschudi, 1844	C	R	Ne			A	NT
Mammalia	Chiroptera	Phyllostomidae	Dermanura azteca	(Andersen, 1906)	C	R	Ne			SC	LC
Mammalia	Chiroptera	Phyllostomidae	Dermanura phaeotis	(Andersen, 1906)	C	R	Ne			SC	LC
Mammalia	Chiroptera	Phyllostomidae	Dermanura tolteca	(Saussure, 1860)	C	R	Ne			SC	LC
Mammalia	Chiroptera	Phyllostomidae	Desmodus rotundus	(È. Geoffroy St.–Hilaire, 1810)	C	R	Ne			SC	LC
Mammalia	Chiroptera	Phyllostomidae	Enchisthenes hartii	(Thomas, 1892)	C	R	Ne			Pr	LC
Mammalia	Chiroptera	Phyllostomidae	Glossophaga commissarisi	Gardner, 1962	C	R	Ne			SC	LC
Mammalia	Chiroptera	Phyllostomidae	Glossophaga leachii	(J.E. Gray, 1844)	C	R	Ne			SC	LC
Mammalia	Chiroptera	Phyllostomidae	Glossophaga morenoi	Martínez & Villa-Ramírez, 1938	C	R	En			SC	LC
Mammalia	Chiroptera	Phyllostomidae	Glossophaga soricina	(Pallas, 1766)	C	R	Ne			SC	LC
Mammalia	Chiroptera	Phyllostomidae	Glyphonycteris sylvestris	Thomas, 1896	C	R	Ne			SC	LC
Mammalia	Chiroptera	Phyllostomidae	Leptonycteris nivalis	(Saussure, 1860)	C	MI	Ne			A	EN
Mammalia	Chiroptera	Phyllostomidae	Leptonycteris yerbabuenae	Martínez & Villa, 1940	C	MI	Ne			A	VU
Mammalia	Chiroptera	Phyllostomidae	Macrotus waterhousii	Gray, 1843	C	R	Ne			SC	LC
Mammalia	Chiroptera	Phyllostomidae	Micronycteris microtis	Miller, 1898	C	R	Ne			SC	LC
Mammalia	Chiroptera	Phyllostomidae	Musonycteris harrisoni	Schaldach & McLaughlin, 1960	C	R	Ne			Pr	VU
Mammalia	Chiroptera	Phyllostomidae	Sturnira hondurensis	Goodwin, 1940	C	R	Ne			SC	LC
Mammalia	Chiroptera	Phyllostomidae	Sturnira parvidens	Goldman, 1917	C	R	Ne			SC	LC
Mammalia	Chiroptera	Vespertilionidae	Baedon gracilis	Miller, 1897	C	R	En			SC	LC
Mammalia	Chiroptera	Vespertilionidae	Baeodon alleni	Thomas, 1892	C	R	En			SC	LC
Mammalia	Chiroptera	Vespertilionidae	Corynorhinus mexicanus	G.M. Allen, 1916	C	R	En			SC	NT
Mammalia	Chiroptera	Vespertilionidae	Corynorhinus townsendii	(Cooper, 1837)	C	R	Ne			SC	LC
Mammalia	Chiroptera	Vespertilionidae	Eptesicus brasiliensis	(Desmarest, 1819)	C	R	Ne			SC	LC
Mammalia	Chiroptera	Vespertilionidae	Eptesicus furinalis	(d'Orbigny & Gervais, 1847)	C	R	Ne			SC	LC
Mammalia	Chiroptera	Vespertilionidae	Eptesicus fuscus	(Palisot de Beauvois, 1796)	C	R	Ne			SC	LC
Mammalia	Chiroptera	Vespertilionidae	Lasiurus blossevillii	(Lesson & Garnot, 1826)	C	R	Ne			SC	LC
Mammalia	Chiroptera	Vespertilionidae	Lasiurus cinereus	(Palisot de Beauvois, 1796)	C	R	Ne			SC	LC
Mammalia	Chiroptera	Vespertilionidae	Lasiurus intermedius	H. Allen, 1862	C	R	Ne			SC	LC
Mammalia	Chiroptera	Vespertilionidae	Lasiurus xanthinus	(Thomas, 1897)	C	R	Ne			SC	LC
Mammalia	Chiroptera	Vespertilionidae	Myotis albescens	(É. Geoffroy St.-Hilaire, 1806)	C	R	Ne			Pr	LC
Mammalia	Chiroptera	Vespertilionidae	Myotis auriculus	Baker & Stains, 1955	C	R	Ne			SC	LC
Mammalia	Chiroptera	Vespertilionidae	Myotis californicus	(Audubon & Bachman, 1842)	C	R	Ne			SC	LC
Mammalia	Chiroptera	Vespertilionidae	Myotis carteri	LaVal, 1973	C	R	En			SC	LC
Mammalia	Chiroptera	Vespertilionidae	Myotis fortidens	Miller & G.M. Allen, 1928	C	R	Ne			SC	LC
Mammalia	Chiroptera	Vespertilionidae	Myotis melanorhinus	(Merriam, 1886)	C	R	Ne			SC	LC
Mammalia	Chiroptera	Vespertilionidae	Myotis thysanodes	Miller, 1897	C	R	Ne			SC	LC
Mammalia	Chiroptera	Vespertilionidae	Myotis velifer	(J.A. Allen, 1890)	C	R	Ne			SC	LC
Mammalia	Chiroptera	Vespertilionidae	Myotis volans	(H. Allen, 1866)	C	R	Ne			SC	LC
Mammalia	Chiroptera	Vespertilionidae	Myotis yumanensis	Miller & G.M. Allen, 1928	C	R	Ne			SC	LC
Mammalia	Chiroptera	Vespertilionidae	Parastrellus hesperus	(H. Allen, 1864)	C	R	Ne			SC	LC
Mammalia	Chiroptera	Vespertilionidae	Rhogeessa parvula	H. Allen, 1866	I,C	R	En			SC	LC
Mammalia	Cingulata	Dasypodidae	Dasypus novemcinctus	Linnaeus, 1758	C	R	Ne			SC	LC
Mammalia	Didelphimorphia	Didelphidae	Didelphis virginiana	Kerr, 1792	C	R	Ne			SC	LC
Mammalia	Didelphimorphia	Didelphidae	Tlacuatzin canescens	(J. A. Allen, 1893)	C	R	Ne			SC	LC
Mammalia	Lagomorpha	Leporidae	Lepus callotis	Wagler, 1830	C	R	Ne			SC	VU
Mammalia	Lagomorpha	Leporidae	Oryctolagus cuniculus	(Linnaeus, 1758)	I,C	R	Ex			SC	LC
Mammalia	Lagomorpha	Leporidae	Sylvilagus cunicularius	(Waterhouse, 1848)	C	R	En			SC	LC
Mammalia	Lagomorpha	Leporidae	Sylvilagus floridanus	(J. A. Allen, 1890)	C	R	Ne			SC	LC
Mammalia	Pilosa	Myrmecophagidae	Tamandua mexicana	(Saussure, 1860)	C	R	Ne			E	LC
Mammalia	Rodentia	Cricetidae	Baiomys musculus	(Merriam, 1892)	C	R	Ne			SC	LC
Mammalia	Rodentia	Cricetidae	Baiomys taylori	(Thomas, 1887)	C	R	Ne			SC	LC
Mammalia	Rodentia	Cricetidae	Hodomys alleni	(Merriam, 1892)	C	R	En			SC	LC
Mammalia	Rodentia	Cricetidae	Microtus mexicanus	(Saussure, 1861)	C	R	Ne			SC	LC
Mammalia	Rodentia	Cricetidae	Nelsonia goldmani	Merriam, 1903	C	R	En			Pr	EN
Mammalia	Rodentia	Cricetidae	Neotoma mexicana	Baird, 1855	C	R	Ne			SC	LC
Mammalia	Rodentia	Cricetidae	Nyctomys sumichrasti	(Saussure, 1860)	C	R	Ne			SC	LC
Mammalia	Rodentia	Cricetidae	Oligoryzomys fulvescens	(Saussure, 1860)	C	R	Ne			SC	LC
Mammalia	Rodentia	Cricetidae	Oryzomys couesi	(Alston, 1877)	C	R	Ne			SC	LC
Mammalia	Rodentia	Cricetidae	Oryzomys melanotis	Thomas, 1893	C	R	En			SC	LC
Mammalia	Rodentia	Cricetidae	Osgoodomys banderanus	(J. A. Allen, 1897)	C	R	En			SC	LC
Mammalia	Rodentia	Cricetidae	Peromyscus hylocetes	Merriam, 1898	C	R	En			SC	LC
Mammalia	Rodentia	Cricetidae	Peromyscus maniculatus	(Wagner, 1845)	C	R	Ne			SC	LC
Mammalia	Rodentia	Cricetidae	Peromyscus perfulvus	Osgood, 1945	C	R	En			SC	LC
Mammalia	Rodentia	Cricetidae	Peromyscus spicilegus	J.A. Allen, 1897	C	R	En			SC	LC
Mammalia	Rodentia	Cricetidae	Reithrodontomys chrysopsis	Merriam, 1900	C	R	En			SC	LC
Mammalia	Rodentia	Cricetidae	Reithrodontomys fulvescens	J. A. Allen, 1894	C	R	Ne			SC	LC
Mammalia	Rodentia	Cricetidae	Reithrodontomys hirsutus	Merriam, 1901	C	R	En			SC	VU
Mammalia	Rodentia	Cricetidae	Reithrodontomys megalotis	(Baird, 1857)	C	R	Ne			SC	LC
Mammalia	Rodentia	Cricetidae	Reithrodontomys mexicanus	(Saussure, 1860)	C	R	Ne			SC	LC
Mammalia	Rodentia	Cricetidae	Reithrodontomys sumichrasti	(Saussure, 1861)	C	R	Ne			SC	LC
Mammalia	Rodentia	Cricetidae	Reithrodontomys zacatecae	Merriam, 1901	C	R	En			SC	LC
Mammalia	Rodentia	Cricetidae	Sigmodon alleni	Bailey, 1902	C	R	Ne			SC	VU
Mammalia	Rodentia	Cricetidae	Sigmodon mascotensis	J.A. Allen, 1897	C	R	En			SC	LC
Mammalia	Rodentia	Cricetidae	Xenomys nelsoni	Merriam, 1892	C	R	En			A	EN
Mammalia	Rodentia	Geomyidae	Cratogeomys fumosus	(Merriam, 1892)	C	R	En			A	LC
Mammalia	Rodentia	Geomyidae	Pappogeomys bulleri	(Thomas, 1892)	C	R	En			SC	LC
Mammalia	Rodentia	Heteromyidae	Heteromys irroratus	(Gray, 1868)	C	R	Ne			SC	LC
Mammalia	Rodentia	Heteromyidae	Heteromys pictus	Thomas, 1893	C	R	Ne			SC	LC
Mammalia	Rodentia	Heteromyidae	Heteromys spectabilis	(Genoways, 1971)	C	R	En			Pr	EN
Mammalia	Rodentia	Sciuridae	Ictidomys mexicanus	Erxleben, 1777	C	R	Ne			SC	LC
Mammalia	Rodentia	Sciuridae	Notocitellus annulatus	(Audubon & Bachman, 1842)	C	R	En			SC	LC
Mammalia	Rodentia	Sciuridae	Otospermophilus variegatus	(Erxleben, 1777)	C	R	Ne			SC	LC
Mammalia	Rodentia	Sciuridae	Sciurus aureogaster	F. Cuvier, 1829	C	R	Ne			SC	LC
Mammalia	Rodentia	Sciuridae	Sciurus colliaei	Richardson, 1839	C	R	En			SC	LC
Mammalia	Rodentia	Sciuridae	Sciurus nayaritensis	J.A. Allen, 1890	C	R	Ne			SC	LC
Mammalia	Soricomorpha	Soricidae	Cryptotis alticola	(Merriam, 1895)	C	R	En			Pr	DD
Mammalia	Soricomorpha	Soricidae	Cryptotis parva	(Say, 1823)	C	R	Ne			SC	LC
Mammalia	Soricomorpha	Soricidae	Megasorex gigas	(Merriam, 1897)	C	R	En			A	LC
Mammalia	Soricomorpha	Soricidae	Sorex mediopua	Carraway, 2007	C	R	En			SC	LC
Mammalia	Soricomorpha	Soricidae	Sorex oreopolus	Merriam, 1892	C	R	En			SC	LC
Mammalia	Soricomorpha	Soricidae	Sorex saussurei	Merriam, 1892	C	R	Ne			SC	LC
Mammalia	Soricomorpha	Soricidae	Sorex veraecrucis	Jackson, 1925	C	R	En			SC	LC
Reptilia	Crocodylia	Crocodylidae	Crocodylus acutus	(Cuvier, 1807)	C	R	Ne			Pr	VU
Reptilia	Crocodylia	Crocodylidae	Crocodylus moreletii	Duméril & Bibron, 1851	C	R	Ne			Pr	LC
Reptilia	Squamata	Anguidae	Barisia imbricata	(Wiegmann, 1828)	C	R	Ne			SC	LC
Reptilia	Squamata	Anguidae	Elgaria kingii	Gray, 1838	C	R	Ne			Pr	LC
Reptilia	Squamata	Anguidae	Gerrhonotus liocephalus	Wiegmann, 1828	C	R	En			Pr	LC
Reptilia	Squamata	Boidae	Boa sigma	Linnaeus, 1758	C	R	Ne			A	LC
Reptilia	Squamata	Colubridae	Masticophis anthonyi	(Stejneger, 1901)	I	R	En	EC		A	CR
Reptilia	Squamata	Colubridae	Coniophanes lateritius	Cope, 1862	C	R	En			SC	LC
Reptilia	Squamata	Colubridae	Drymarchon melanurus	(Duméril, Bibron & Duméril, 1854)	C	R	Ne			SC	LC
Reptilia	Squamata	Colubridae	Drymobius margaritiferus	(Schlegel, 1837)	C	R	Ne			SC	LC
Reptilia	Squamata	Colubridae	Ficimia publia	Cope, 1866	C	R	Ne			SC	LC
Reptilia	Squamata	Colubridae	Geagras redimitus	Cope, 1876	C	R	En			Pr	DD
Reptilia	Squamata	Colubridae	Lampropeltis polyzona	(Lacépède, 1788)	C	R	Ne			SC	LC
Reptilia	Squamata	Colubridae	Leptophis diplotropis	(Günther, 1872)	C	R	En			A	LC
Reptilia	Squamata	Colubridae	Masticophis bilineatus	(Jan, 1863)	C	R	Ne			SC	LC
Reptilia	Squamata	Colubridae	Masticophis mentovarius	(Duméril, Bibron & Duméril, 1854)	C	R	Ne			SC	LC
Reptilia	Squamata	Colubridae	Mastigodryas melanolomus	(Cope, 1868)	C	R	Ne			SC	LC
Reptilia	Squamata	Colubridae	Oxybelis aeneus	(Wagler, 1824)	C	R	Ne			SC	LC
Reptilia	Squamata	Colubridae	Pituophis deppei	(Duméril, 1853)	C	R	Ne			SC	LC
Reptilia	Squamata	Colubridae	Pseudoficimia frontalis	(Cope, 1864)	C	R	En			SC	LC
Reptilia	Squamata	Colubridae	Salvadora bairdi	Jan, 1860	C	R	En			Pr	LC
Reptilia	Squamata	Colubridae	Salvadora lemniscata	(Cope, 1895)	C	R	En			Pr	LC
Reptilia	Squamata	Colubridae	Salvadora mexicana	(Duméril, Bibron & Duméril, 1854)	C	R	En			Pr	LC
Reptilia	Squamata	Colubridae	Senticolis triaspis	(Cope, 1866)	C	R	Ne			SC	LC
Reptilia	Squamata	Colubridae	Sibon nebulatus	(Linnaeus, 1758)	C	R	Ne			SC	LC
Reptilia	Squamata	Colubridae	Sonora michoacanensis	(Dugès, 1884)	C	R	En			SC	LC
Reptilia	Squamata	Colubridae	Storeria storerioides	(Cope, 1865)	C	R	En			SC	LC
Reptilia	Squamata	Colubridae	Symphimus leucostomus	Cope, 1869	C	R	En			Pr	LC
Reptilia	Squamata	Colubridae	Tantilla bocourti	(Günther, 1895)	C	R	En			SC	LC
Reptilia	Squamata	Colubridae	Tantilla calamarina	Cope, 1866	C	R	En			Pr	LC
Reptilia	Squamata	Colubridae	Tantilla ceboruca	Canseco-Márquez et. al, 2007	C	R	En			SC	LC
Reptilia	Squamata	Colubridae	Trimorphodon biscutatus	(Duméril, Bibron & Duméril, 1854)	C	R	Ne			SC	LC
Reptilia	Squamata	Colubridae	Trimorphodon tau	Cope, 1870	C	R	En			SC	LC
Reptilia	Squamata	Corytophanidae	Basiliscus vittatus	Wiegmann, 1828	C	R	Ne			SC	LC
Reptilia	Squamata	Corytophanidae	Laemanctus longipes	(Wiegmann, 1834)	C	R	Ne			Pr	LC
Reptilia	Squamata	Dipsadidae	Clelia scytalina	(Cope, 1867)	C	R	Ne			SC	LC
Reptilia	Squamata	Dipsadidae	Conophis vittatus	Peters, 1860	C	R	En			SC	LC
Reptilia	Squamata	Dipsadidae	Conopsis biserialis	Taylor & Smith, 1942	C	R	En			A	LC
Reptilia	Squamata	Dipsadidae	Dipsas gaigeae	(Oliver, 1937)	C	R	En			Pr	LC
Reptilia	Squamata	Dipsadidae	Enulius flavitorques	(Cope, 1868)	C	R	Ne			SC	LC
Reptilia	Squamata	Dipsadidae	Geophis dugesii	Boulenger, 1883	C	R	En			SC	LC
Reptilia	Squamata	Dipsadidae	Geophis sieboldi	(Jan, 1862)	C	R	En			PR	DD
Reptilia	Squamata	Dipsadidae	Hypsiglena torquata	(Günther, 1860)	C	R	En			Pr	LC
Reptilia	Squamata	Dipsadidae	Hypsiglena unaocularis	Tanner, 1946	I	R	En			Pr	DD
Reptilia	Squamata	Dipsadidae	Imantodes gemmistratus	(Cope, 1861)	C	R	Ne			Pr	LC
Reptilia	Squamata	Dipsadidae	Leptodeira annulata	(Linnaeus, 1758)	C	R	Ne			Pr	LC
Reptilia	Squamata	Dipsadidae	Leptodeira maculata	(Hallowell, 1861)	C	R	En			Pr	LC
Reptilia	Squamata	Dipsadidae	Leptodeira septentrionalis	(Kennicott, 1859)	C	R	Ne			SC	LC
Reptilia	Squamata	Dipsadidae	Leptodeira splendida	Günther, 1895	C	R	En			SC	LC
Reptilia	Squamata	Dipsadidae	Leptodeira uribei	(Ramirez-Bautista & Smith, 1992)	C	R	En			Pr	LC
Reptilia	Squamata	Dipsadidae	Manolepis putnami	(Jan, 1863)	C	R	En			SC	LC
Reptilia	Squamata	Dipsadidae	Pseudoleptodeira latifasciata	(Günther, 1894)	C	R	En			Pr	LC
Reptilia	Squamata	Dipsadidae	Rhadinaea hesperia	Bailey, 1940	C	R	En			Pr	LC
Reptilia	Squamata	Dipsadidae	Rhadinaea taeniata	(Peters, 1863)	C	R	En			SC	LC
Reptilia	Squamata	Dipsadidae	Tropidodipsas annuliferus	(Boulenger, 1894)	C	R	En			Pr	LC
Reptilia	Squamata	Dipsadidae	Tropidodipsas philippii	(Jan, 1863)	C	R	En			Pr	LC
Reptilia	Squamata	Elapidae	Hydrophis platurus	(Linnaeus, 1766)	C	R	Ne			SC	LC
Reptilia	Squamata	Elapidae	Micfrurus browni	Schmidt & Smith, 1943	C	R	Ne			Pr	LC
Reptilia	Squamata	Elapidae	Micrurus distans	(Kennicott, 1860)	C	R	En			Pr	LC
Reptilia	Squamata	Elapidae	Micrurus laticollaris	(Peters, 1869)	C	R	En			Pr	LC
Reptilia	Squamata	Elapidae	Micrurus proximans	Smith & Chrapliwy, 1958	C	R	En			Pr	LC
Reptilia	Squamata	Elapidae	Micrurus tener	(Jan, 1858)	C	R	Ne			SC	LC
Reptilia	Squamata	Eublepharidae	Coleonyx elegans	Gray, 1845	C	R	Ne			A	LC
Reptilia	Squamata	Gekkonidae	Gehyra mutilata	(Wiegmann, 1835)	C	R	Ex			SC	LC
Reptilia	Squamata	Gekkonidae	Hemidactylus frenatus	Schlegel, 1836	I,C	R	Ex			SC	LC
Reptilia	Squamata	Gekkonidae	Phyllodactylus davisi	Dixon, 1964	C	R	En			A	LC
Reptilia	Squamata	Gekkonidae	Phyllodactylus lanei	Smith, 1935	C	R	En			SC	LC
Reptilia	Squamata	Gekkonidae	Phyllodactylus tuberculosus	Wiegmann, 1835	C	R	Ne			SC	LC
Reptilia	Squamata	Helodermatidae	Heloderma horridum	(Wiegmann, 1829)	C	R	Ne			A	LC
Reptilia	Squamata	Iguanidae	Ctenosaura pectinata	(Wiegmann, 1834)	C	R	En			A	LC
Reptilia	Squamata	Iguanidae	Iguana iguana	(Linnaeus, 1758)	C	R	Ne		II	Pr	LC
Reptilia	Squamata	Leptotyphlopidae	Epictia bakewelli	Oliver, 1937	C	R	En			SC	LC
Reptilia	Squamata	Leptotyphlopidae	Rena dugesii	(Bocourt, 1881)	C	R	En			Pr	LC
Reptilia	Squamata	Loxocemidae	Loxocemus bicolor	Cope, 1861	C	R	Ne			Pr	LC
Reptilia	Squamata	Natricidae	Thamnophis cyrtopsis	(Kennicott, 1860)	C	R	Ne			A	LC
Reptilia	Squamata	Natricidae	Thamnophis eques	(Reuss, 1834)	C	R	Ne			A	LC
Reptilia	Squamata	Natricidae	Thamnophis melanogaster	(Peters, 1864)	C	R	En			SC	EN
Reptilia	Squamata	Natricidae	Thamnophis validus	(Kennicott, 1860)	C	R	En			SC	LC
Reptilia	Squamata	Phrynosomatidae	Phrynosoma asio	Cope, 1864	C	R	Ne			Pr	LC
Reptilia	Squamata	Phrynosomatidae	Phrynosoma orbiculare	(Linnaeus, 1758)	C	R	En			Pr	LC
Reptilia	Squamata	Phrynosomatidae	Sceloporus bulleri	Boulenger, 1894	C	R	En			SC	LC
Reptilia	Squamata	Phrynosomatidae	Sceloporus dugesii	Bocourt, 1873	C	R	En			SC	LC
Reptilia	Squamata	Phrynosomatidae	Sceloporus horridus	Wiegmann, 1834	C	R	En			SC	LC
Reptilia	Squamata	Phrynosomatidae	Sceloporus insignis	Webb, 1967	C	R	En			Pr	LC
Reptilia	Squamata	Phrynosomatidae	Sceloporus melanorhinus	Bocourt, 1876	C	R	Ne			SC	LC
Reptilia	Squamata	Phrynosomatidae	Sceloporus nelsoni	Cochan, 1923	C	R	En			SC	LC
Reptilia	Squamata	Phrynosomatidae	Sceloporus pyrocephalus	Cope, 1864	C	R	Ne			SC	LC
Reptilia	Squamata	Phrynosomatidae	Sceloporus siniferus	Cope, 1869	C	R	Ne			SC	LC
Reptilia	Squamata	Phrynosomatidae	Sceloporus unicanthalis	Smith, 1937	C	R	En			SC	LC
Reptilia	Squamata	Phrynosomatidae	Sceloporus utiformis	Cope, 1864	C	R	En			SC	LC
Reptilia	Squamata	Phrynosomatidae	Sceloprus torquatus	Wiegmann, 1828	C	R	En			SC	LC
Reptilia	Squamata	Phrynosomatidae	Urosaurus auriculatus	(Cope, 1871)	I	R	En	EC		SC	EN
Reptilia	Squamata	Phrynosomatidae	Urosaurus bicarinatus	(Duméril, 1856)	C	R	Ne			SC	LC
Reptilia	Squamata	Phrynosomatidae	Urosaurus clarionensis	(Townsend, 1890)	I	R	En	EC		SC	VU
Reptilia	Squamata	Polychridae	Anolis nebulosus	(Wiegmann, 1834)	C	R	En			SC	LC
Reptilia	Squamata	Scinidae	Marisora brachypoda	(Cope, 1862)	C	R	Ne			SC	LC
Reptilia	Squamata	Scinidae	Plestiodon colimensis	(Taylor, 1935)	C	R	En			Pr	DD
Reptilia	Squamata	Scinidae	Plestiodon indubitus	Feria et al., 2011	C	R	En			SC	LC
Reptilia	Squamata	Scinidae	Plestiodon parvulus	(Taylor, 1933)	C	R	En			SC	DD
Reptilia	Squamata	Scinidae	Scincella assata	(Cope, 1864)	C	R	Ne			SC	LC
Reptilia	Squamata	Teiidae	Aspidoscelis communis	(Cope, 1878)	C	R	Ne			Pr	LC
Reptilia	Squamata	Teiidae	Aspidoscelis costatus	(Cope, 1878)	C	R	EN			SC	LC
Reptilia	Squamata	Teiidae	Aspidoscelis deppei	(Wiegmann, 1834)	C	R	Ne			SC	LC
Reptilia	Squamata	Teiidae	Aspidoscelis guttatus	(Wiegmann, 1834)	C	R	Ne			SC	LC
Reptilia	Squamata	Teiidae	Aspidoscelis lineattissimus	(Cope, 1878)	C	R	En			Pr	LC
Reptilia	Squamata	Teiidae	Holcosus siniser	Meza Lzaro y Montes de Oca 215	C	R	En			SC	LC
Reptilia	Squamata	Viperidae	Agkistrodon bilineatus	Günther, 1863	C	R	Ne			Pr	NT
Reptilia	Squamata	Viperidae	Crotalus armstrongi	Bryson et al., 2014	C	R	En			SC	LC
Reptilia	Squamata	Viperidae	Crotalus basiliscus	(Cope, 1864)	C	R	En			Pr	LC
Reptilia	Squamata	Viperidae	Crotalus campbelli	Bryson et al., 2014	C	R	En			SC	DD
Reptilia	Squamata	Viperidae	Crotalus lannomi	Tanner, 1966	C	R	En			A	DD
Reptilia	Squamata	Viperidae	Crotalus pusillus	Klauber, 1952	C	R	En			A	EN
Reptilia	Squamata	Viperidae	Porthidium hespere	(Campbell, 1976)	C	R	En			Pr	DD
Reptilia	Squamata	Xantusiidae	Lepidophyma tarascae	Bezy, Webb & T. Álvarez, 1982	C	R	En			A	LC
Reptilia	Testudines	Cheloniidae	Caretta caretta	(Linnaeus, 1758)	M	R	Ne		I	Pr	VU
Reptilia	Testudines	Cheloniidae	Chelonia mydas	(Linnaeus, 1758)	M	R	Ne		I	P	EN
Reptilia	Testudines	Cheloniidae	Lepidochelys olivacea	(Eschscholtz, 1829)	M	R	Ne		I	P	EN
Reptilia	Testudines	Dermochelyidae	Dermochelys coriacea	(Vandellius, 1761)	M	R	Ne		I	P	CR
Reptilia	Testudines	Geoemydidae	Rhinoclemmys pulcherrima	(Gray, 1856)	C	R	Ne			A	LC
Reptilia	Testudines	Geoemydidae	Rhinoclemmys rubida	(Cope, 1870)	C	R	En			Pr	NT
Reptilia	Testudines	Kinosternidae	Kinosternon chimalhuaca	Berry, Seidel & Iverson, 1997	C	R	En			SC	LC
Reptilia	Testudines	Kinosternidae	Kinosternon integrum	LeConte, 1854	C	R	En			Pr	LC
